# Supplementary material for: ACTP: A webserver for predicting potential targets and relevant pathways of autophagy-modulating compounds
Source: Oncotarget. 2016 Jan 25;7(9):10015–22. doi: 10.18632/oncotarget.7015 (PMC4891100; doi:10.18632/oncotarget.7015)
Supplement: Supplementary file 2 [file oncotarget-07-10015-s002.xlsx]

## Sheet: Sheet1
Uniprot Accession	Uniprot ID	Full name	Function	Autophagy function (Brief)	Autophagy function	Disease	PDB	Status	Target type
P04637	P53_HUMAN	Cellular tumor antigen p53（Antigen NY-CO-13）（Phosphoprotein p53） （Tumor suppressor p53）	Acts as a tumor suppressor in many tumor types; induces growth arrest or apoptosis depending on the physiological circumstances and cell type. Involved in cell cycle regulation as a trans-activator that acts to negatively regulate cell division by controlling a set of genes required for this process. One of the activated genes is an inhibitor of cyclin-dependent kinases. Apoptosis induction seems…	Negative regulation of autophagy	p53, a well-known tumor suppressor protein, becomes activated in response to stresses such as DNA damage and oxidative stress.p53 plays a dual regulatory role in autophagy depending on its subcellular localization, which may dictate whether p53 contributes to cancer cell survival or death.Nucleus p53 can activate AMPK to inhibit mTOR and promote autophagy. Also, nuclear p53 promotes autophagy by …	Adrenal cortical carcinoma;Breast cancer;Choroid plexus papilloma;Colorectal cancer ; Hepatocellular carcinoma ; Li-Fraumeni syndrome; Nasopharyngeal carcinoma ; Osteosarcoma; Pancreatic cancer; Basal cell carcinoma;Glioma	1A1U,1AIE,1C26,1DT7,1GZH,1H26,1HS5,1JSP,1KZY,1MA3,1OLH,1PET,1SAL,1TSR,1TUP,1UOL,1XQH,1YCS,2AC0,2ADY,2AHI,2ATA,2B3G,2BIQ,2F1X,2FEJ,2FOO,2GS0,2H1L,2H2F,2H4J,2H59,2J0Z,2J1Z,2J21,2K8F,2L14,2LY4,2MEJ,2MWP,2OCJ,2PCX,2RUK,2VUK,2WGX,2X0W,2XWR,2YBG,2YDR,2Z5T,3D0A,3DAC,3IGL,3KMD,3KZ8,3LW1,3OQ5,3PDH,3Q06,3SAK,3TG5,3TS8,3ZME,4AGQ,4BUZ,4BV2,4HFZ,4HJE,4IBZ,4IJT,4KVP,4LOF,4MZR,4QO1	reviewed	antigen
P01903	DRA_HUMAN	HLA class II histocompatibility antigen, DR alpha chain	Binds peptides derived from antigens that access the endocytic route of antigen presenting cells (APC) and presents them on the cell surface for recognition by the CD4 T-cells. The peptide binding cleft accommodates peptides of 10-30 residues. The peptides presented by MHC class II molecules are generated mostly by degradation of proteins that access the endocytic route, where they are processed …	MHC class II molecules can present antigens through autophagosomes	MHC class II molecules can present antigens through autophagosomes		1A6A,1AQD,1BX2,1D5Z,1D6E,1DLH,1FV1,1FYT,1H15,1HQR,1HXY,1J8H,1JWU,1KG0,1KLU,1LO5,1PYW,1R5I,1SEB,1SJH,1T5X,1YMM,1ZGL,2FSE,2G9H,2IAN,2ICW,2IPK,2OJE,2Q6W,2SEB,2WBJ,2XN9,3C5J,3L6F,3O6F,3PDO,3PGD,3QXD,3S4S,3S5L,3T0E,4AEN,4AH2,4C56,4E41,4FQX,4GBX,4H1L,4H26,4I5B,4IS6,4MCZ,4MDJ,4OV5	reviewed	antigen
P04229	2B11_HUMAN	HLA class II histocompatibility antigen, DRB1-1 beta chain (MHC class II antigen DRB1*1) (DR-1) (DR1)	Binds peptides derived from antigens that access the endocytic route of antigen presenting cells (APC) and presents them on the cell surface for recognition by the CD4 T-cells. The peptide binding cleft accommodates peptides of 10-30 residues. The peptides presented by MHC class II molecules are generated mostly by degradation of proteins that access the endocytic route; where they are processed …	Attending MHC class II protein complex binding.MHC class II molecules can present antigens through autophagosomes	being MHC class II protein complex binding protein.MHC class II molecules can present antigens through autophagosomes	Multiple sclerosis;Pemphigoid;Rheumatoid arthritis;Sarcoidosis	1AQD,1DLH,1FYT,1HXY,1JWU,1KG0,1KLU,1LO5,1PYW,1R5I,1SEB,1SJH,1T5X,2FSE,2G9H,2IAN,2ICW,2IPK,2OJE,2XN9,3L6F,3PDO,3PGD,3QXD,3S4S,3S5L,4AEN,4AH2,4C56,4E41,4FQX,4GBX,4I5B,4OV5	reviewed	antigen
P13760	2B14_HUMAN	HLA class II histocompatibility antigen, DRB1-4 beta chain (MHC class II antigen DRB1*4) (DR-4) (DR4)	Binds peptides derived from antigens that access the endocytic route of antigen presenting cells (APC) and presents them on the cell surface for recognition by the CD4 T-cells. The peptide binding cleft accommodates peptides of 10-30 residues. The peptides presented by MHC class II molecules are generated mostly by degradation of proteins that access the endocytic route; where they are processed …	Attending peptide antigen binding,peptide binding and regulating MHC class II receptor activity.MHC class II molecules can present antigens through autophagosomes	attending peptide antigen binding,peptide binding and regulating MHC class II receptor activity.MHC class II molecules can present antigens through autophagosomes	Multiple sclerosis;Pemphigoid;Rheumatoid arthritis;Sarcoidosis	1D5Z,1D6E,1J8H,2SEB,3O6F,3T0E,4IS6,4MCZ,4MDJ	reviewed	antigen
Q30154	DRB5_HUMAN	HLA class II histocompatibility antigen, DR beta 5 chain	Binds peptides derived from antigens that access the endocytic route of antigen presenting cells (APC) and presents them on the cell surface for recognition by the CD4 T-cells. The peptide binding cleft accommodates peptides of 10-30 residues. The peptides presented by MHC class II molecules are generated mostly by degradation of proteins that access the endocytic route, where they are processed …	MHC class II molecules can present antigens through autophagosomes	MHC class II molecules can present antigens through autophagosomes. Autophagy is also a source of endogenous peptides, autophagosomes constitutively fuse with MHC class II loading compartments		1FV1,1H15,1HQR,1ZGL	reviewed	antigen
P16144	ITB4_HUMAN	Integrin beta-4 (GP150) (CD antigen CD104)	Integrin alpha-6/beta-4 is a receptor for laminin. Plays a critical structural role in the hemidesmosome of epithelial cells. Is required for the regulation of keratinocyte polarity and motility.	Positive regulation of autophagy	integrin β4 is essential for small molecule ABO-induced autophagy and targeting annexin A7 by ABO could modulate integrin β4 phosphorylation, while Y-1494 phosphorylation of integrin β4 may negatively regulate autophagy.	Epidermolysis bullosa of hands and feet	1QG3,2YRZ,3F7R,3FQ4,3FSO,3H6A,4Q58,4WTX	reviewed	antigen
P79483	DRB3_HUMAN	HLA class II histocompatibility antigen, DR beta 3 chain (MHC class II antigen DRB3)	Binds peptides derived from antigens that access the endocytic route of antigen presenting cells (APC) and presents them on the cell surface for recognition by the CD4 T-cells. The peptide binding cleft accommodates peptides of 10-30 residues. The peptides presented by MHC class II molecules are generated mostly by degradation of proteins that access the endocytic route, where they are processed …	Attending peptide antigen binding and regulating MHC class II receptor activity.MHC class II molecules can present antigens through autophagosomes	attending peptide antigen binding and regulating MHC class II receptor activity.MHC class II molecules can present antigens through autophagosomes	-	2Q6W,3C5J,4H1L	reviewed	antigen
P04440	DPB1_HUMAN	HLA class II histocompatibility antigen, DP beta 1 chain (HLA class II histocompatibility antigen, DP(W4) beta chain) (MHC class II antigen DPB1)	Binds peptides derived from antigens that access the endocytic route of antigen presenting cells (APC) and presents them on the cell surface for recognition by the CD4 T-cells. The peptide binding cleft accommodates peptides of 10-30 residues. The peptides presented by MHC class II molecules are generated mostly by degradation of proteins that access the endocytic route, where they are processed …	Attending peptide antigen binding.MHC class II molecules can present antigens through autophagosomes	being a peptide antigen binding protein.MHC class II molecules can present antigens through autophagosomes	Beryllium disease,chronic	3LQZ,4P4R,4P57	reviewed	antigen
P20036	DPA1_HUMAN	HLA class II histocompatibility antigen, DP alpha 1 chain (DP(W3)) (DP(W4)) (HLA-SB alpha chain) (MHC class II DP3-alpha) (MHC class II DPA1)	Binds peptides derived from antigens that access the endocytic route of antigen presenting cells (APC) and presents them on the cell surface for recognition by the CD4 T-cells. The peptide binding cleft accommodates peptides of 10-30 residues. The peptides presented by MHC class II molecules are generated mostly by degradation of proteins that access the endocytic route, where they are processed …	Attending peptide antigen binding and regulating MHC class II receptor activity.MHC class II molecules can present antigens through autophagosomes	attending peptide antigen binding and regulating MHC class II receptor activity.MHC class II molecules can present antigens through autophagosomes	-	3LQZ,4P4R,4P5M	reviewed	antigen
O60260	PRKN2_HUMAN	E3 ubiquitin-protein ligase parkin	Functions within a multiprotein E3 ubiquitin ligase complex, catalyzing the covalent attachment of ubiquitin moieties onto substrate proteins, such as BCL2, SYT11, CCNE1, GPR37, RHOT1/MIRO1, MFN1, MFN2, STUB1, a 22 kDa O-linked glycosylated isoform of SNCAIP, SEPT5, TOMM20, USP30, ZNF746 and AIMP2. Mediates monoubiquitination as well as 'Lys-48'-linked and 'Lys-63'-linked polyubiquitination of su…	Positive regulation of autophagy	Promotes the autophagic degradation of dysfunctional depolarized mitochondria (mitophagy) by the ubiquitination of mitochondrial proteins such as TOMM20, RHOT1/MIRO1 and USP3.		1IYF,2JMO,4BM9,4I1H	reviewed	enzyme
Q8IXJ6	SIR2_HUMAN	NAD-dependent protein deacetylase sirtuin-2	NAD-dependent protein deacetylase, which deacetylates internal lysines on histone and alpha-tubulin as well as many other proteins such as key transcription factors. Participates in the modulation of multiple and diverse biological processes such as cell cycle control, genomic integrity, microtubule dynamics, cell differentiation, metabolic networks, and autophagy. Plays a major role in the contr…	Plays a role in the regulation of lysosome-mediated degradation of protein aggregates by autophagy in neuronal cells	Plays a role in the regulation of lysosome-mediated degradation of protein aggregates by autophagy in neuronal cells. Deacetylates FOXO1 in response to oxidative stress or serum deprivation, thereby negatively regulating FOXO1-mediated autophagy.	Parkinson disease	1J8F,3ZGV,4L3O,4R8M,4RMJ	reviewed	enzyme
P07339	CATD_HUMAN	Cathepsin D	Acid protease active in intracellular protein breakdown. Involved in the pathogenesis of several diseases such as breast cancer and possibly Alzheimer disease.	Positive regulation of autophagy	It induces autophagic vacuole assembly	Ceroid lipofuscinosis	1LYW,4OBZ,4OC6,4OD9	reviewed	enzyme
Q9Y4P1	ATG4B_HUMAN	Cysteine protease ATG4B (EC 3.4.22.-) (AUT-like 1 cysteine endopeptidase) (Autophagin-1) (Autophagy-related cysteine endopeptidase 1) (Autophagy-related protein 4 homolog B) (hAPG4B)	Cysteine protease required for the cytoplasm to vacuole transport (Cvt) and autophagy. Cleaves the C-terminal amino acid of ATG8 family proteins MAP1LC3, GABARAPL1, GABARAPL2 and GABARAP, to reveal a C-terminal glycine. Exposure of the glycine at the C-terminus is essential for ATG8 proteins conjugation to phosphatidylethanolamine (PE) and insertion to membranes, which is necessary for autophagy.…	Cysteine protease required for the cytoplasm to autophagy.	Autophagy is the biologic process leading to intracellular destruction of endogenous proteins and removal of damaged organelles. ATG4B is a homolog of yeast Apg4, a cysteine protease involved in autophagy. Apg8 is a ubiquitin-like protein involved in autophagy in yeast, and there are at least 4 mammalian Apg8 homologs: GATE16 (GABARAPL2; 607452), GABARAP (605125), MAP1LC3 (see 601242), and APG8L …		2CY7,2D1I,2Z0E,2ZZP	reviewed	enzyme
Q8WYN0	ATG4A_HUMAN	Cysteine protease ATG4A (EC 3.4.22.-) (AUT-like 2 cysteine endopeptidase) (Autophagin-2) (Autophagy-related cysteine endopeptidase 2) (Autophagy-related protein 4 homolog A) (hAPG4A)	Cysteine protease required for the cytoplasm to vacuole transport (Cvt) and autophagy. Cleaves the C-terminal amino acid of ATG8 family proteins to reveal a C-terminal glycine. Exposure of the glycine at the C-terminus is essential for ATG8 proteins conjugation to phosphatidylethanolamine (PE) and insertion to membranes, which is necessary for autophagy. Preferred substrate is GABARAPL2 followed …	Exposure of the glycine at the C-terminus is essential for ATG8 proteins conjugation to phosphatidylethanolamine (PE) and insertion to membranes, which is necessary for autophagy	TG4A is a homolog of yeast Apg4, a cysteine protease involved in autophagy.Exposure of the glycine at the C-terminus is essential for ATG8 proteins conjugation to phosphatidylethanolamine (PE) and insertion to membranes, which is necessary for autophagy.Redox-regulated during autophagy since reducing conditions activate ATG4A whereas an oxidizing environment such as the presence of H2O2 inhibits …	-	2FUY,2P82	reviewed	enzyme
Q92995	UBP13_HUMAN	Ubiquitin carboxyl-terminal hydrolase 13 (EC 3.4.19.12) (Deubiquitinating enzyme 13) (Isopeptidase T-3) (ISOT-3) (Ubiquitin thioesterase 13) (Ubiquitin-specific-processing protease 13)	Deubiquitinase that mediates deubiquitination of target proteins such as BECN1, MITF, SKP2 and USP10 and is involved in various processes such as autophagy and endoplasmic reticulum-associated degradation (ERAD). Component of a regulatory loop that controls autophagy and p53/TP53 levels: mediates deubiquitination of BECN1, a key regulator of autophagy, leading to stabilize the PIK3C3/VPS34-contai…	Component of a regulatory loop that controls autophagy and p53/TP53 levels: mediates deubiquitination of BECN1, a key regulator of autophagy, leading to stabilize the PIK3C3/VPS34-containing complexes.		-	2L80,2LBC	reviewed	enzyme
Q9UBN7	HDAC6_HUMAN	Histone deacetylase 6 (HD6) (EC 3.5.1.98)	Responsible for the deacetylation of lysine residues on the N-terminal part of the core histones (H2A, H2B, H3 and H4). Histone deacetylation gives a tag for epigenetic repression and plays an important role in transcriptional regulation, cell cycle progression and developmental events. Histone deacetylases act via the formation of large multiprotein complexes By similarity. Plays a central role …	Probably acts as an adapter facilitating their clearance by autophagy.	Autophagy acts as a compensatory degradation system when the ubiquitin proteasome system (UPS) is impaired, and that HDAC6, a microtubule-associated deacetylase that interacts with polyubiquitinated proteins, is an essential mechanistic link in this compensatory interaction. Compensatory autophagy was induced in response to mutations affecting the proteasome and in response to UPS impairment in a…	Chondrodysplasia with platyspondyly, distinctive brachydactyly, hydrocephaly, and microphthalmia.	3C5K,3GV4,3PHD	reviewed	enzyme
Q9NQ88	TIGAR_HUMAN	Fructose-2,6-bisphosphatase TIGAR	Fructose-bisphosphatase hydrolyzing fructose-2,6-bisphosphate as well as fructose-1,6-bisphosphate. Inhibits glycolysis by reducing cellular levels of fructose-2,6-bisphosphate. May protect cells against reactive oxygen species and against apoptosis induced by tp53.	TIGAR can modulate ROS in response to nutrient starvation or metabolic stress, and functions to inhibit autophagy.	The ability of TIGAR to limit autophagy correlates strongly with the suppression of ROS, with no clear effects on the mTOR pathway, and is p53 independent. The induction of autophagy in response to loss of TIGAR can function to moderate apoptotic response by restraining ROS levels. These results reveal a complex interplay in the regulation of ROS, autophagy and apoptosis in response to TIGAR expr…		3DCY	reviewed	enzyme
Q96EB6	SIR1_HUMAN	NAD-dependent protein deacetylase sirtuin-1 (hSIRT1) (EC 3.5.1.-) (Regulatory protein SIR2 homolog 1) (SIR2-like protein 1) (hSIR2) [Cleaved into: SirtT1 75 kDa fragment (75SirT1)]	NAD-dependent protein deacetylase that links transcriptional regulation directly to intracellular energetics and participates in the coordination of several separated cellular functions such as cell cycle, response to DNA damage, metobolism, apoptosis and autophagy. Can modulate chromatin function through deacetylation of histones and can promote alterations in the methylation of histones and DNA…	Positive regulation of autophagy	Is involved in autophagy, presumably by deacetylating ATG5, ATG7 and MAP1LC3B/ATG8	-	4I5I,4IF6,4IG9,4KXQ	reviewed	enzyme
Q9NT62	ATG3_HUMAN	Ubiquitin-like-conjugating enzyme ATG3 (EC 6.3.2.-) (Autophagy-related protein 3) (APG3-like) (hApg3) (Protein PC3-96)	E2 conjugating enzyme required for the cytoplasm to vacuole transport (Cvt), autophagy, and mitochondrial homeostasis. Responsible for the E2-like covalent binding of phosphatidylethanolamine to the C-terminal Gly of ATG8-like proteins (GABARAP, GABARAPL1, GABARAPL2 or MAP1LC3A). The ATG12-ATG5 conjugate plays a role of an E3 and promotes the transfer of ATG8-like proteins from ATG3 to phosphatid…	The formation of the ATG8-phosphatidylethanolamine conjugates is essential for autophagy.	Human ATG3 displays the same enzymatic characteristics in vitro as yeast Apg3, a protein-conjugating enzyme essential for autophagy.		4NAW	reviewed	enzyme
Q15751	HERC1_HUMAN	Probable E3 ubiquitin-protein ligase HERC1	Involved in membrane trafficking via some guanine nucleotide exchange factor (GEF) activity and its ability to bind clathrin. Acts as a GEF for Arf and Rab, by exchanging bound GDP for free GTP. Binds phosphatidylinositol 4,5-bisphosphate, which is required for GEF activity. May also act as a E3 ubiquitin-protein ligase which accepts ubiquitin from an E2 ubiquitin-conjugating enzyme in the form o…	negative regulation of autophagy	negative regulation of autophagy		4O2W,4QT6	reviewed	enzyme
O95278	EPM2A_HUMAN	Laforin	Has both dual-specificity protein phosphatase and glucan phosphatase activities. Together with the E3 ubiquitin ligase NHLRC1/malin, appears to be involved in the clearance of toxic polyglucosan and protein aggregates via multiple pathways. Dephosphorylates phosphotyrosine, phosphoserine and phosphothreonine substrates in vitro. Has also been shown to dephosphorylate MAPT. Shows strong phosphatas…	Positive regulation of autophagy	Also promotes proteasome-independent protein degradation through the macroautophagy pathway. Isoform 2, an inactive phosphatase, could function as a dominant-negative regulator for the phosphatase activity of isoform 1.	Epilepsy, progressive myoclonic 2A (Lafora)	4R30,4RKK	reviewed	enzyme
Q16539	MK14_HUMAN	Mitogen-activated protein kinase 14	Serine/threonine kinase which acts as an essential component of the MAP kinase signal transduction pathway. MAPK14 is one of the four p38 MAPKs which play an important role in the cascades of cellular responses evoked by extracellular stimuli such as proinflammatory cytokines or physical stress leading to direct activation of transcription factors. Accordingly, p38 MAPKs phosphorylate a broad ran…	Inhibit the lysosomal degradation pathway of autophagy	Inhibit the lysosomal degradation pathway of autophagy. MAPK14 may also inhibit the lysosomal degradation pathway of autophagy by interfering with the intracellular trafficking of the transmembrane protein ATG9.		1A9U,1BL7,1BMK,1DI9,1IAN,1KV2,1M7Q,1OUY,1OVE,1OZ1,1R3C,1W7H,1W84,1WBW,1WFC,1YQJ,1ZYJ,1ZZL,2BAQ,2FST,2GFS,2I0H,2LGC,2NPQ,2OKR,2ONL,2QD9,2RG6,2Y8O,2YIX,2ZAZ,2ZB1,3BV3,3BX5,3C5U,3CTQ,3D7Z,3D83,3DS6,3DT1,3E93,3FC1,3FI4,3FKO,3FLZ,3FMN,3FSK,3GCV,3GFE,3GI3,3HA8,3HEG,3HLL,3HP5,3HRB,3HUC,3HVC,3IPH,3ITZ,3IW8,3K3J,3KF7,3KQ7,3L8X,3LFF,3LHJ,3MGY,3MH3,3MPT,3MVM,3MW1,3NEW,3NNX,3NWW,3O8U,3OBJ,3OCG,3ODZ,3OEF,3PG3…	reviewed	kinase
P31749	AKT1_HUMAN	RAC-alpha serine/threonine-protein kinase (EC 2.7.11.1) (Protein kinase B) (PKB) (Protein kinase B alpha) (PKB alpha) (Proto-oncogene c-Akt) (RAC-PK-alpha)	AKT1 is one of 3 closely related serine/threonine-protein kinases (AKT1, AKT2 and AKT3) called the AKT kinase, and which regulate many processes including metabolism, proliferation, cell survival, growth and angiogenesis. This is mediated through serine and/or threonine phosphorylation of a range of downstream substrates. Over 100 substrate candidates have been reported so far, but for most of th…	Negative regulation of autophagy	beclin-1 , an essential autophagy and tumor suppressor protein, is a target of the protein kinase AKT. Expression of a beclin-1 mutant resistant to Akt-mediated phosphorylation increased autophagy, reduced anchorage-independent growth, and inhibited Akt-driven tumorigenesis. Akt-mediated phosphorylation of beclin-1 enhanced its interactions with 14-3-3 and vimentin intermediate filament proteins,…	Breast cancer;Colorectal cancer;Cowden syndrome;Ovarian cancer;Proteus syndrome;Schizophrenia	1H10,1UNR,2UVM,2UZS,3CQW,3MVH,3O96,3OCB,3OW4,3QKM,4EJN,4EKL,4GV1	reviewed	kinase
Q00535	CDK5_HUMAN	Cyclin-dependent kinase 5 (EC 2.7.11.22) (Cell division protein kinase 5) (Serine/threonine-protein kinase PSSALRE) (Tau protein kinase II catalytic subunit) (TPKII catalytic subunit)	Proline-directed serine/threonine-protein kinase essential for neuronal cell cycle arrest and differentiation and may be involved in apoptotic cell death in neuronal diseases by triggering abortive cell cycle re-entry. Interacts with D1 and D3-type G1 cyclins. Phosphorylates SRC, NOS3, VIM/vimentin, p35/CDK5R1, MEF2A, SIPA1L1, SH3GLB1, PXN, PAK1, MCAM/MUC18, SEPT5, SYN1, DNM1, AMPH, SYNJ1, CDK16,…	Positive regulation of autophagy	Cdk5-mediated phosphorylation of EndoB1 is essential for autophagy induction and neuronal loss in models of Parkinson's disease.	-	1H4L,1LFR,1UNL,3O0G,4AU8	reviewed	kinase
P53355	DAPK1_HUMAN	Death-associated protein kinase 1 (DAP kinase 1) (EC 2.7.11.1)	Calcium/calmodulin-dependent serine/threonine kinase involved in multiple cellular signaling pathways that trigger cell survival, apoptosis, and autophagy. Regulates both type I apoptotic and type II autophagic cell deaths signal, depending on the cellular setting. The former is caspase-dependent, while the latter is caspase-independent and is characterized by the accumulation of autophagic vesic…	Positive regulation of autophagy	Regulates both type I apoptotic and type II autophagic cell deaths signal, depending on the cellular setting. The former is caspase-dependent, while the latter is caspase-independent and is characterized by the accumulation of autophagic vesicles.Phosphorylates BECN1, reducing its interaction with BCL2 and BCL2L1 and promoting the induction of autophagy.Phosphorylates TSC2, disrupting the TSC1-TS…	-	1IG1,1JKT,1P4F,1WVY,1YR5,2W4K,2X0G,2XUU,2XZS,2Y0A,2Y4V,2YAK,3DFC,3DGK,3EHA,3F5U,3GUB,3ZXT,4B4L,4PF4,4TXC	reviewed	kinase
P14618	KPYM_HUMAN	Pyruvate kinase PKM (EC 2.7.1.40) (Cytosolic thyroid hormone-binding protein) (CTHBP) (Opa-interacting protein 3) (OIP-3) (Pyruvate kinase 2/3) (Pyruvate kinase muscle isozyme) (Thyroid hormone-binding protein 1) (THBP1) (Tumor M2-PK) (p58)	Glycolytic enzyme that catalyzes the transfer of a phosphoryl group from phosphoenolpyruvate (PEP) to ADP, generating ATP. Stimulates POU5F1-mediated transcriptional activation. Plays a general role in caspase independent cell death of tumor cells. The ratio betwween the highly active tetrameric form and nearly inactive dimeric form determines whether glucose carbons are channeled to biosynthetic…	Accetylation at Lys-305 is stimulated by high glucose concentration, it decreases enzyme activity and promotes its lysosomal-dependent degradation via chaperone-mediated autophagy.	acetylation at Lys-305 is stimulated by high glucose concentration, it decreases enzyme activity and promotes its lysosomal-dependent degradation via chaperone-mediated autophagy.	-	1T5A,1ZJH,3BJT,3G2G,3GQY,3GR4,3H6O,3ME3,3SRH,3U2Z,4B2D,4FXJ,4G1N,4JPG,4QGC,4RPP	reviewed	kinase
P45983	MK08_HUMAN	Mitogen-activated protein kinase 8 (MAP kinase 8) (MAPK 8) (EC 2.7.11.24) (JNK-46) (Stress-activated protein kinase 1c) (SAPK1c) (Stress-activated protein kinase JNK1) (c-Jun N-terminal kinase 1)	Serine/threonine-protein kinase involved in various processes such as cell proliferation, differentiation, migration, transformation and programmed cell death. Extracellular stimuli such as proinflammatory cytokines or physical stress stimulate the stress-activated protein kinase/c-Jun N-terminal kinase (SAP/JNK) signaling pathway. In this cascade, two dual specificity kinases MAP2K4/MKK4 and MAP…	Positive regulation of autophagy	Mediates starvation-induced BCL2 phosphorylation, BCL2 dissociation from BECN1, and thus activation of autophagy	-	1UKI,2G01,2GMX,2H96,2NO3,2XRW,2XS0,3ELJ,3O17,3O2M,3PZE,3V3V,3VUM,4AWI,4E73,4G1W,4HYU,4IZY,4L7F,4QTD	reviewed	kinase
Q9UIK4	DAPK2_HUMAN	Death-associated protein kinase 2 (DAP kinase 2) (EC 2.7.11.1) (DAP-kinase-related protein 1) (DRP-1)	Calcium/calmodulin-dependent serine/threonine kinase involved in multiple cellular signaling pathways that trigger cell survival, apoptosis, and autophagy. Regulates both type I apoptotic and type II autophagic cell deaths signal, depending on the cellular setting. The former is caspase-dependent, while the latter is caspase-independent and is characterized by the accumulation of autophagic vesic…	Positive regulation of autophagy	Regulates both type I apoptotic and type II autophagic cell deaths signal, depending on the cellular setting. The former is caspase-dependent, while the latter is caspase-independent and is characterized by the accumulation of autophagic vesicles. It can induce membrane blebbing and autophagic cell death.		1WMK,1WRZ,1Z9X,1ZUZ,1ZWS,2A2A,2CKE	reviewed	kinase
O43293	DAPK3_HUMAN	Death-associated protein kinase 3	Serine/threonine kinase which is involved in the regulation of apoptosis, autophagy, transcription, translation, actin cytoskeleton reorganization, cell motility, smooth muscle contraction, and mitosis, particularly cytokinesis. Regulates both type I apoptotic and type II autophagic cell deaths signal, depending on the cellular setting. The former is caspase-dependent, while the latter is caspase…	Regulates both type I apoptotic and type II autophagic cell deaths signal, depending on the cellular setting. The former is caspase-dependent, while the latter is caspase-independent and is characterized by the accumulation of autophagic vesicles.	Serine/threonine kinase which is involved in the regulation of apoptosis, autophagy, transcription, translation, actin cytoskeleton reorganization, cell motility, smooth muscle contraction, and mitosis, particularly cytokinesis. Regulates both type I apoptotic and type II autophagic cell deaths signal, depending on the cellular setting. The former is caspase-dependent, while the latter is caspase…		1YRP,2J90,3BHY,3BQR	reviewed	kinase
P42684	ABL2_HUMAN	Abelson tyrosine-protein kinase 2 (EC 2.7.10.2) (Abelson murine leukemia viral oncogene homolog 2) (Abelson-related gene protein) (Tyrosine-protein kinase ARG)	Non-receptor tyrosine-protein kinase that plays an ABL1-overlapping role in key processes linked to cell growth and survival such as cytoskeleton remodeling in response to extracellular stimuli, cell motility and adhesion and receptor endocytosis. Coordinates actin remodeling through tyrosine phosphorylation of proteins controlling cytoskeleton dynamics like MYH10 (involved in movement); CTTN (in…	Positive regulation of autophagy	Through the use of pharmacological inhibition as well as knockdown and knockout of Abl family kinases, we show that Abl kinases modulate the later stages of autophagy by regulating the localization and activity of acidic glycosidases and cathepsins and the subcellular trafficking of lysosomes. Inhibition or depletion of Abl kinases results in the accumulation of autophagosomes due to lysosomal dy…	Leukemia, acute myeloid, with eosinophilia	2ECD,2KK1,2XYN,3GVU,3HMI,3ULR,4EIH	reviewed	kinase
O43741	AAKB2_HUMAN	5'-AMP-activated protein kinase subunit beta-2	Non-catalytic subunit of AMP-activated protein kinase (AMPK), an energy sensor protein kinase that plays a key role in regulating cellular energy metabolism. In response to reduction of intracellular ATP levels, AMPK activates energy-producing pathways and inhibits energy-consuming processes: inhibits protein, carbohydrate and lipid biosynthesis, as well as cell growth and proliferation. AMPK act…				2F15,2V8Q,2V9J,2Y8Q,2YA3,4CFH,4EAJ,4REW	reviewed	kinase
P54646	AAPK2_HUMAN	5'-AMP-activated protein kinase catalytic subunit alpha-2 (AMPK subunit alpha-2) (EC 2.7.11.1) (Acetyl-CoA carboxylase kinase) (ACACA kinase) (EC 2.7.11.27) (Hydroxymethylglutaryl-CoA reductase kinase) (HMGCR kinase) (EC 2.7.11.31)	Catalytic subunit of AMP-activated protein kinase (AMPK), an energy sensor protein kinase that plays a key role in regulating cellular energy metabolism. In response to reduction of intracellular ATP levels, AMPK activates energy-producing pathways and inhibits energy-consuming processes: inhibits protein, carbohydrate and lipid biosynthesis, as well as cell growth and proliferation. AMPK acts vi…	Positive regulation of autophagy	In response to nutrient limitation, negatively regulates the mTORC1 complex by phosphorylating RPTOR component of the mTORC1 complex and by phosphorylating and activating TSC2. In response to nutrient limitation, promotes autophagy by phosphorylating and activating ATG1/ULK1. Ca(2+)-induced autophagy in mammalian cells utilized a signaling pathway that included CAMKK2, AMPK, and mTOR	-	2H6D,2LTU,2YZA,3AQV,4CFF	reviewed	kinase
Q9P1W9	PIM2_HUMAN	Serine/threonine-protein kinase pim-2 (EC 2.7.11.1) (Pim-2h)	Proto-oncogene with serine/threonine kinase activity involved in cell survival and cell proliferation. Exerts its oncogenic activity through: the regulation of MYC transcriptional activity, the regulation of cell cycle progression, the regulation of cap-dependent protein translation and through survival signaling by phosphorylation of a pro-apoptotic protein, BAD. Phosphorylation of MYC leads to …	Positive regulation of autophagy	Involved in the positive regulation of chondrocyte survival and autophagy in the epiphyseal growth plate.		2IWI,4X7Q	reviewed	kinase
P54619	AAKG1_HUMAN	5'-AMP-activated protein kinase subunit gamma-1 (AMPK gamma1) (AMPK subunit gamma-1) (AMPKg)	AMP/ATP-binding subunit of AMP-activated protein kinase (AMPK), an energy sensor protein kinase that plays a key role in regulating cellular energy metabolism. In response to reduction of intracellular ATP levels, AMPK activates energy-producing pathways and inhibits energy-consuming processes: inhibits protein, carbohydrate and lipid biosynthesis, as well as cell growth and proliferation. AMPK a…	Positive regulation of autophagy	AMP-activated protein kinase (AMPK), which is activated by LKB1/Strad/Mo25 upon high AMP levels, stimulates autophagy by inhibiting mTORC1. In response to nutrient limitation, negatively regulates the mTORC1 complex by phosphorylating RPTOR component of the mTORC1 complex and by phosphorylating and activating TSC2. In response to nutrient limitation, promotes autophagy by phosphorylating and acti…	-	2UV7,4CFF,4REW	reviewed	kinase
Q15831	STK11_HUMAN	Serine/threonine-protein kinase STK11	Tumor suppressor serine/threonine-protein kinase that controls the activity of AMP-activated protein kinase (AMPK) family members, thereby playing a role in various processes such as cell metabolism, cell polarity, apoptosis and DNA damage response. Acts by phosphorylating the T-loop of AMPK family proteins, thus promoting their activity: phosphorylates PRKAA1, PRKAA2, BRSK1, BRSK2, MARK1, MARK2,…	Activates autophagy when nutriention deparivation occurrs. Activates autophagy inhibitor AMPK. Activates PTEN and p53/TP53.	Activates autophagy when nutriention deparivation occurrs. Activates autophagy inhibitor AMPK. Activates PTEN and p53/TP53.	pancytopenia	2WTK	reviewed	kinase
Q5S007	LRRK2_HUMAN	Leucine-rich repeat serine/threonine-protein kinase 2	Positively regulates autophagy through a calcium-dependent activation of the CaMKK/AMPK signaling pathway. The process involves activation of nicotinic acid adenine dinucleotide phosphate (NAADP) receptors, increase in lysosomal pH, and calcium release from lysosomes. Together with RAB29, plays a role in the retrograde trafficking pathway for recycling proteins, such as mannose 6 phosphate recept…	Positive regulation of autophagy	Positively regulates autophagy through a calcium-dependent activation of the CaMKK/AMPK signaling pathway. The process involves activation of nicotinic acid adenine dinucleotide phosphate (NAADP) receptors, increase in lysosomal pH, and calcium release from lysosomes.	Parkinson disease 8	2ZEJ,3D6T	reviewed	kinase
Q8NEB9	PK3C3_HUMAN	Phosphatidylinositol 3-kinase catalytic subunit type 3 (PI3-kinase type 3) (PI3K type 3) (PtdIns-3-kinase type 3) (EC 2.7.1.137) (Phosphatidylinositol 3-kinase p100 subunit) (Phosphoinositide-3-kinase class 3) (hVps34)	Catalytic subunit of the PI3K complex that mediates formation of phosphatidylinositol 3-phosphate which plays a key role in initiation and maturation of autophagosomes. Involved in the transport of lysosomal enzyme precursors to lysosomes. Required for the abcission step in cytokinesis. Required for transport from early to late endosomes.	Catalytic subunit of the PI3K complex that mediates formation of phosphatidylinositol 3-phosphate which plays a key role in initiation and maturation of autophagosomes.	Catalytic subunit of the PI3K complex that mediates formation of phosphatidylinositol 3-phosphate which plays a key role in initiation and maturation of autophagosomes.Miller et al. (2010) solved the crystal structure of Vps34 at 2.9-angstrom resolution, which revealed a constricted adenine-binding pocket, suggesting the reason that specific inhibitors of this class of PI3K have proven elusive. B…	-	3IHY,3LS8,4OYS,4PH4,4UWL	reviewed	kinase
Q9Y478	AAKB1_HUMAN	5'-AMP-activated protein kinase subunit beta-1 (AMPK subunit beta-1) (AMPKb)	Non-catalytic subunit of AMP-activated protein kinase (AMPK), an energy sensor protein kinase that plays a key role in regulating cellular energy metabolism. In response to reduction of intracellular ATP levels, AMPK activates energy-producing pathways and inhibits energy-consuming processes: inhibits protein, carbohydrate and lipid biosynthesis, as well as cell growth and proliferation. AMPK act…	Positive regulation of autophagy	In response to nutrient limitation, negatively regulates the mTORC1 complex by phosphorylating RPTOR component of the mTORC1 complex and by phosphorylating and activating TSC2. In response to nutrient limitation, promotes autophagy by phosphorylating and activating ATG1/ULK1. Ca(2+)-induced autophagy in mammalian cells utilized a signaling pathway that included CAMKK2, AMPK, and mTOR		4CFF	reviewed	kinase
Q9UHD2	TBK1_HUMAN	Serine/threonine-protein kinase TBK1 (EC 2.7.11.1) (NF-kappa-B-activating kinase) (T2K) (TANK-binding kinase 1)	Serine/threonine kinase that plays an essential role in regulating inflammatory responses to foreign agents. Following activation of toll-like receptors by viral or bacterial components, associates with TRAF3 and TANK and phosphorylates interferon regulatory factors (IRFs) IRF3 and IRF7 as well as DDX3X. This activity allows subsequent homodimerization and nuclear translocation of the IRFs leadin…	Antibacterial autophagy.	Inhibition of Rab8b (613532) caused a decrease in conversion of Mycobacterium bovis BCG phagosomes to degradative compartments after the induction of autophagy and autophagic killing of mycobacteria. Knockdown of Rab8b-interacting partners showed that Tbk1 was critical for autophagic killing of BCG by suppressing the maturation of autophagosomes. High-content imaging analysis showed that Tbk1 was…		4EFO,4EUU,4IM3,4IWQ	reviewed	kinase
Q13131	AAPK1_HUMAN	5'-AMP-activated protein kinase catalytic subunit alpha-1 (AMPK subunit alpha-1) (EC 2.7.11.1) (Acetyl-CoA carboxylase kinase) (ACACA kinase) (EC 2.7.11.27) (Hydroxymethylglutaryl-CoA reductase kinase) (HMGCR kinase) (EC 2.7.11.31) (Tau-protein kinase PRKAA1) (EC 2.7.11.26)	Catalytic subunit of AMP-activated protein kinase (AMPK), an energy sensor protein kinase that plays a key role in regulating cellular energy metabolism. In response to reduction of intracellular ATP levels, AMPK activates energy-producing pathways and inhibits energy-consuming processes: inhibits protein, carbohydrate and lipid biosynthesis, as well as cell growth and proliferation. AMPK acts vi…	Positive regulation of autophagy	In response to nutrient limitation, negatively regulates the mTORC1 complex by phosphorylating RPTOR component of the mTORC1 complex and by phosphorylating and activating TSC2. In response to nutrient limitation, promotes autophagy by phosphorylating and activating ATG1/ULK1. Ca(2+)-induced autophagy in mammalian cells utilized a signaling pathway that included CAMKK2, AMPK, and mTOR	-	4REW	reviewed	kinase
O75385	ULK1_HUMAN	Serine/threonine-protein kinase ULK1	Serine/threonine-protein kinase involved in autophagy in response to starvation. Acts upstream of phosphatidylinositol 3-kinase PIK3C3 to regulate the formation of autophagophores, the precursors of autophagosomes. Part of regulatory feedback loops in autophagy: acts both as a downstream effector and negative regulator of mammalian target of rapamycin complex 1 (mTORC1) via interaction with RPTOR…	Regulates both type I apoptotic and type II autophagic cell deaths signal, depending on the cellular setting. The former is caspase-dependent, while the latter is caspase-independent and is characterized by the accumulation of autophagic vesicles.	Serine/threonine kinase which is involved in the regulation of apoptosis, autophagy, transcription, translation, actin cytoskeleton reorganization, cell motility, smooth muscle contraction, and mitosis, particularly cytokinesis. Regulates both type I apoptotic and type II autophagic cell deaths signal, depending on the cellular setting. The former is caspase-dependent, while the latter is caspase…		4WNP	reviewed	kinase
P00519	ABL1_HUMAN	Tyrosine-protein kinase ABL1	Non-receptor tyrosine-protein kinase that plays a role in many key processes linked to cell growth and survival such as cytoskeleton remodeling in response to extracellular stimuli, cell motility and adhesion, receptor endocytosis, autophagy, DNA damage response and apoptosis. Coordinates actin remodeling through tyrosine phosphorylation of proteins controlling cytoskeleton dynamics like WASF3 (i…	Positive regulation of autophagy	Positive regulation of autophagy Involved in late-stage autophagy by regulating positively the trafficking and function of lysosomal components. Finally, functions as its own regulator through autocatalytic activity as well as through phosphorylation of its inhibitor, ABI1.	Leukemia, Philadelphia chromosome-positive, resistant to imatinib	1ABL,1AWO,1BBZ,1JU5,1OPL,1ZZP,2ABL,2E2B,2F4J,2FO0,2G1T,2G2I,2GQG,2HIW,2HYY,2HZI,2O88,2V7A,3CS9,3EGU,3K2M,3PYY,3QRK,3T04,3UE4,3UYO,4J9I,4JJD,4TWP,4WA9	reviewed	kinase
P42345	MTOR_HUMAN	Serine/threonine-protein kinase mTOR (EC 2.7.11.1) (FK506-binding protein 12-rapamycin complex-associated protein 1) (FKBP12-rapamycin complex-associated protein) (Mammalian target of rapamycin) (mTOR) (Mechanistic target of rapamycin) (Rapamycin and FKBP12 target 1) (Rapamycin target protein 1)	Serine/threonine protein kinase which is a central regulator of cellular metabolism, growth and survival in response to hormones, growth factors, nutrients, energy and stress signals. MTOR directly or indirectly regulates the phosphorylation of at least 800 proteins. Functions as part of 2 structurally and functionally distinct signaling complexes mTORC1 and mTORC2 (mTOR complex 1 and 2). Activat…	Negative regulation of autophagy	mTORC1 negatively regulates autophagy through phosphorylation of ULK1. Under nutrient sufficiency, phosphorylates ULK1 at 'Ser-758', disrupting the interaction with AMPK and preventing activation of ULK1. Also prevents autophagy through phosphorylation of the autophagy inhibitor DAP	-	1AUE,1FAP,1NSG,2FAP,2GAQ,2NPU,2RSE,3FAP,4DRJ,4FAP,4JSX,4JT6	reviewed	kinase
O95166	GBRAP_HUMAN	GABARAP	Ubiquitin-like modifier that plays a role in intracellular transport of GABA(A) receptors and its interaction with the cytoskeleton. Involved in apoptosis. Involved in autophagy. Whereas LC3s are involved in elongation of the phagophore membrane, the GABARAP/GATE-16 subfamily is essential for a later stage in autophagosome maturation.	Ubiquitin-like protein involved in autophagy vesicles formation.	Ubiquitin-like protein involved in autophagy vesicles formation. The ATG12-ATG5 conjugate also regulates negatively the innate antiviral immune response by blocking the type I IFN production pathway through direct association with RARRES3 and MAVS.		1GNU,1KLV,1KM7,1KOT,3D32,3DOW,3WIM	reviewed	receptor
Q96CV9	OPTN_HUMAN	Optineurin (E3-14.7K-interacting protein) (FIP-2) (Huntingtin yeast partner L) (Huntingtin-interacting protein 7) (HIP-7) (Huntingtin-interacting protein L) (NEMO-related protein) (Optic neuropathy-inducing protein) (Transcription factor IIIA-interacting protein) (TFIIIA-IntP)	Plays an important role in the maintenance of the Golgi complex, in membrane trafficking, in exocytosis, through its interaction with myosin VI and Rab8. Links myosin VI to the Golgi complex and plays an important role in Golgi ribbon formation. Negatively regulates the induction of IFNB in response to RNA virus infection. Plays a neuroprotective role in the eye and optic nerve. Probably part of …	Autophagy receptor that interacts directly with both the cargo to become degraded and an autophagy modifier of the MAP1 LC3 family	Autophagy receptor that interacts directly with both the cargo to become degraded and an autophagy modifier of the MAP1 LC3 family.Colocalizes with MYO6 and RAB8 at the Golgi complex and in vesicular structures close to the plasma membrane. Localizes to LC3-positive cytoplasmic vesicles upon induction of autophagy	Amyotrophic lateral sclerosis 12；Glaucoma 1, open angle, E；Glaucoma, normal tension	2LO4,2LUE,3VTW	reviewed	receptor
P41595	5HT2B_HUMAN	5-hydroxytryptamine receptor 2B (5-HT-2B) (5-HT2B) (Serotonin receptor 2B)	G-protein coupled receptor for 5-hydroxytryptamine (serotonin). Also functions as a receptor for various ergot alkaloid derivatives and psychoactive substances. Ligand binding causes a conformation change that triggers signaling via guanine nucleotide-binding proteins (G proteins) and modulates the activity of down-stream effectors. Beta-arrestin family members inhibit signaling via G proteins an…	Negative regulation of autophagy	expression of the serotonin receptor HTR2B, correlating with downstream signals, e.g., phosphorylated p70S6K and proliferation.	-	4IB4,4NC3	reviewed	receptor
P20393	NR1D1_HUMAN	Nuclear receptor subfamily 1 group D member 1 (Rev-erbA-alpha) (V-erbA-related protein 1) (EAR-1)	Transcriptional repressor which coordinates circadian rhythm and metabolic pathways in a heme-dependent manner. Integral component of the complex transcription machinery that governs circadian rhythmicity and forms a critical negative limb of the circadian clock by directly repressing the expression of core clock components ARTNL/BMAL1, CLOCK and CRY1. Also regulates genes involved in metabolic f…	Modulating skeletal muscle oxidative capacity by regulating mitochondrial biogenesis and autophagy	Modulating skeletal muscle oxidative capacity by regulating mitochondrial biogenesis and autophagy	-	1A6Y,1EF6,1GA5,1HLZ,3N00	reviewed	receptor
Q07817	B2CL1_HUMAN	Bcl-2-like protein 1 (Bcl2-L-1) (Apoptosis regulator Bcl-X)	Potent inhibitor of cell death. Inhibits activation of caspases. Appears to regulate cell death by blocking the voltage-dependent anion channel (VDAC) by binding to it and preventing the release of the caspase activator, CYC1, from the mitochondrial membrane. Also acts as a regulator of G2 checkpoint and progression to cytokinesis during mitosis. Isoform Bcl-X(L) also regulates presynaptic plasti…	Negative regulation of autophagy	antiapoptotic proteins such as Bcl-2, Bcl-XL, Bcl-w and Mcl-1 inhibit autophagy, presumably because they bind to the BH3 domain of Beclin 1, an essentialautophagy protein, thereby inhibiting the capacity of Beclin 1 to activate the phosphoino-sitide-3-kinase Vps34 (which participates in phagophore nucleation).	-	1BXL,1G5J,1LXL,1MAZ,1R2I,1YSN,2B48,2LPC,2M04,2MEJ,2O1Y,2O2N,2P1L,2PON,2YJ1,2YQ7,2YXJ,3CVA,3FDM,3INQ,3IO8,3PL7,3QKD,3R85,3SPF,3WIZ,3ZK6,3ZLR,4A1W,4AQ3,4BPK,4C5D,4CIN,4EHR,4HNJ,4IEH,4PPI,4TUH	reviewed	protein binding
P49795	RGS19_HUMAN	Regulator of G-protein signaling 19 (RGS19) (G-alpha-interacting protein) (GAIP)	Inhibits signal transduction by increasing the GTPase activity of G protein alpha subunits thereby driving them into their inactive GDP-bound form. Binds to G-alpha subfamily 1 members, with the order G(i)a3 > G(i)a1 > G(o)a >> G(z)a/G(i)a2. Activity on G(z)-alpha is inhibited by phosphorylation and palmitoylation of the G-protein.	"Erk1/2-dependent phosphorylation of Galpha-interacting protein stimulates its GTPase accelerating activity and autophagy in human colon cancer cells."	"Erk1/2-dependent phosphorylation of Galpha-interacting protein stimulates its GTPase accelerating activity and autophagy in human colon cancer cells."	-	1CMZ	reviewed	others
Q92934	BAD_HUMAN	Bcl2-associated agonist of cell death (BAD) (Bcl-2-binding component 6) (Bcl-2-like protein 8) (Bcl2-L-8) (Bcl-xL/Bcl-2-associated death promoter) (Bcl2 antagonist of cell death)	Promotes cell death. Successfully competes for the binding to Bcl-X(L), Bcl-2 and Bcl-W, thereby affecting the level of heterodimerization of these proteins with BAX. Can reverse the death repressor activity of Bcl-X(L), but not that of Bcl-2 By similarity. Appears to act as a link between growth factor receptor signaling and the apoptotic pathways.	Positive regulation of autophagy	Can reverse the death repressor activity of Bcl-X(L), but not that of Bcl-2 By similarity.	-	1G5J	reviewed	protein binding
P10415	BCL2_HUMAN	Apoptosis regulator Bcl-2	Suppresses apoptosis in a variety of cell systems including factor-dependent lymphohematopoietic and neural cells. Regulates cell death by controlling the mitochondrial membrane permeability. Appears to function in a feedback loop system with caspases. Inhibits caspase activity either by preventing the release of cytochrome c from the mitochondria and/or by binding to the apoptosis-activating fac…	Negative regulation of autophagy	Phosphorylated by MAPK8/JNK1 at Thr-69, Ser-70 and Ser-87, wich stimulates starvation-induced autophagy	Leukemia/lymphoma, B-cell	1G5M,1GJH,1YSW,2O2F,2W3L,2XA0,4AQ3,4IEH,4LVT,4LXD,4MAN	reviewed	protein binding
P10636	TAU_HUMAN	Microtubule-associated protein tau (Neurofibrillary tangle protein) (Paired helical filament-tau) (PHF-tau)	Promotes microtubule assembly and stability, and might be involved in the establishment and maintenance of neuronal polarity. The C-terminus binds axonal microtubules while the N-terminus binds neural plasma membrane components, suggesting that tau functions as a linker protein between both. Axonal polarity is predetermined by TAU/MAPT localization (in the neuronal cell) in the domain of the cell…	Tau deletion exacerbates the phenotype of Niemann-Pick type C mice and implicates autophagy in pathogenesis	Tau deletion exacerbates the phenotype of Niemann-Pick type C mice and implicates autophagy in pathogenesis	Dementia, frontotemporal, with or without parkinsonism;Pick disease;Supranuclear palsy, progressive;Parkinson disease	1I8H,2ON9,3OVL,4FL5,4GLR,4NP8	reviewed	protein binding
P06702	S100A9_HUMAN	Protein S100-A9 (Calgranulin-B) (Calprotectin L1H subunit) (Leukocyte L1 complex heavy chain) (Migration inhibitory factor-related protein 14) (MRP-14) (p14) (S100 calcium-binding protein A9)	S100A9 is a calcium- and zinc-binding protein which plays a prominent role in the regulation of inflammatory processes and immune response. It can induce neutrophil chemotaxis, adhesion, can increase the bactericidal activity of neutrophils by promoting phagocytosis via activation of SYK, PI3K/AKT, and ERK1/2 and can induce degranulation of neutrophils by a MAPK-dependent mechanism. Predominantly…	Positive regulation of autophagy	It induces autophagy via ROS-mediated cross-talk between mitochondria and lysosomes that involves BNIP3	-	1IRJ,1XK4,4GGF	reviewed	others
Q99497	PARK7_HUMAN	Protein DJ-1 (EC 3.4.-.-) (Oncogene DJ1) (Parkinson disease protein 7)	Protects cells against oxidative stress and cell death. Plays a role in regulating expression or stability of the mitochondrial uncoupling proteins SLC25A14 and SLC25A27 in dopaminergic neurons of the substantia nigra pars compacta and attenuates the oxidative stress induced by calcium entry into the neurons via L-type channels during pacemaking. Eliminates hydrogen peroxide and protects cells ag…	Required for correct mitochondrial morphology and function and for autophagy of dysfunctional mitochondria	Required for correct mitochondrial morphology and function and for autophagy of dysfunctional mitochondria	Parkinson disease 7, autosomal recessive early-onset	1J42,1P5F,1PDW,1PE0,1Q2U,1SOA,1UCF,2OR3,2R1V,2RK6,3B3A,3BWE,3CYF,3CZA,3EZG,3F71,3SF8,4BTE,4MNT,4MTC,4N0M,4N12,4OGF,4OQ4,4P2G,4P36	reviewed	others
P05109	S100A8_HUMAN	Protein S100-A8 (Calgranulin-A) (Calprotectin L1L subunit) (Cystic fibrosis antigen) (CFAG) (Leukocyte L1 complex light chain) (Migration inhibitory factor-related protein 8) (MRP-8) (p8) (S100 calcium-binding protein A8) (Urinary stone protein band A) [Cleaved into: Protein S100-A8, N-terminally processed]	S100A8 is a calcium- and zinc-binding protein which plays a prominent role in the regulation of inflammatory processes and immune response. It can induce neutrophil chemotaxis and adhesion. Predominantly found as calprotectin (S100A8/A9) which has a wide plethora of intra- and extracellular functions. The intracellular functions include: facilitating leukocyte arachidonic acid trafficking and met…	Positive regulation of autophagy	It induces autophagy via ROS-mediated cross-talk between mitochondria and lysosomes that involves BNIP3	-	1MR8,1XK4,4GGF	reviewed	others
Q13501	SQSTM_HUMAN	Sequestosome-1 (EBI3-associated protein of 60 kDa) (EBIAP) (p60) (Phosphotyrosine-independent ligand for the Lck SH2 domain of 62 kDa) (Ubiquitin-binding protein p62)	Autophagy receptor that interacts directly with both the cargo to become degraded and an autophagy modifier of the MAP1 LC3 family. Required both for the formation and autophagic degradation of polyubiquitin-containing bodies, called ALIS (aggresome-like induced structures) and links ALIS to the autophagic machinery. Involved in midbody ring degradation. May regulate the activation of NFKB1 by TN…	Positive regulation of autophagy	Autophagy receptor that interacts directly with both the cargo to become degraded and an autophagy modifier of the MAP1 LC3 family. Required both for the formation and autophagic degradation of polyubiquitin-containing bodies, called ALIS (aggresome-like induced structures) and links ALIS to the autophagic machinery. By small interfering RNA-mediated knockdown of Rab factors in a murine macrophag…	Paget disease of bone	1Q02,2JY8,2K0B,2KNV,4MJS	reviewed	protein binding
Q9GZQ8	MLP3B_HUMAN	Microtubule-associated proteins 1A/1B light chain 3B (Autophagy-related protein LC3 B) (Autophagy-related ubiquitin-like modifier LC3 B) (MAP1 light chain 3-like protein 2) (MAP1A/MAP1B light chain 3 B) (MAP1A/MAP1B LC3 B) (Microtubule-associated protein 1 light chain 3 beta)	Ubiquitin-like modifier involved in formation of autophagosomal vacuoles (autophagosomes). Plays a role in mitophagy which contributes to regulate mitochondrial quantity and quality by eliminating the mitochondria to a basal level to fulfill cellular energy requirements and preventing excess ROS production. Whereas LC3s are involved in elongation of the phagophore membrane, the GABARAP/GATE-16 su…	Ubiquitin-like modifier involved in formation of autophagosomal vacuoles (autophagosomes).	Many new AIN components have roles in vesicle trafficking, protein or lipid phosphorylation, and protein ubiquitination, and affect autophagosome number or flux when depleted by RNA interference. The 6 human orthologs of yeast autophagy-8 (ATG8), MAP1LC3A, MAP1LC3B, MAP1LC3C, GABARAP (605125), GABARAPL1 (607420), and GABARAPL2 (607452), interact with a cohort of 67 proteins, with extensive bindin…		1V49,2LUE,2ZJD,3VTW,3WAO,3X0W	reviewed	others
P68402	PA1B2_HUMAN	Platelet-activating factor acetylhydrolase IB subunit beta（PAF acetylhydrolase 30 kDa subunit）（PAF-AH 30 kDa subunit）（PAF-AH subunit beta）（PAFAH subunit beta）	Inactivates PAF by removing the acetyl group at the sn-2 position. This is a catalytic subunit.	Positive regulation of autophagy		-	1VYH	reviewed	others
Q14596	NBR1_HUMAN	Next to BRCA1 gene 1 protein(Cell migration-inducing gene 19 protein)(Membrane component chromosome 17 surface marker 2)(Neighbor of BRCA1 gene 1 protein)(Protein 1A1-3B)	Acts probably as a receptor for selective autophagosomal degradation of ubiquitinated targets	Acts probably as a receptor for selective autophagosomal degradation of ubiquitinated targets	NBR1 (neighbor of BRCA1 gene 1) is an autophagy receptor containing LC3- and ubiquitin (Ub)-binding domains. NBR1 is recruited to Ub-positive protein aggregates and degraded by autophagy depending on an LC3-interacting region (LIR) and LC3 family modifiers.Suggest that NBR1 acts as receptors for selective autophagosomal degradation of ubiquitinated targets.	liver dysfunction	1WJ6,2BKF,2CP8,2G4S,2L8J,2MGW,2MJ5,4OLE	reviewed	others
Q9HD26	GOPC_HUMAN	Golgi-associated PDZ and coiled-coil motif-containing protein (CFTR-associated ligand) (Fused in glioblastoma) (PDZ protein interacting specifically with TC10) (PIST)	Plays a role in intracellular protein trafficking and degradation. May regulate CFTR chloride currents and acid-induced ASIC3 currents by modulating cell surface expression of both channels. May also regulate the intracellular trafficking of the ADR1B receptor. May play a role in autophagy. Overexpression results in CFTR intracellular retention and degradation in the lysosomes.	May play a role in autophagy.	Coimmunoprecipitation and colocalization experiments demonstrated that the specific interaction of Grid2 and nPist requires the C terminus of Grid2 and the nPist PDZ domain. GST pull-down assays, coimmunoprecipitation assays, and colocalization experiments confirmed the interaction between nPist and Becn1. In transfected cells, nPist and Becn1 acted synergistically to induce autophagy. Yue et al.…	Globozoospermia.	2DC2,2LOB,4E35,4JOR,4K6Y,4K78,4NMV,4Q6H	reviewed	others
O00267	SPT5H_HUMAN	Transcription elongation factor SPT5	Component of the DRB sensitivity-inducing factor complex (DSIF complex), which regulates mRNA processing and transcription elongation by RNA polymerase II. DSIF positively regulates mRNA capping by stimulating the mRNA guanylyltransferase activity of RNGTT/CAP1A. DSIF also acts cooperatively with the negative elongation factor complex (NELF complex) to enhance transcriptional pausing at sites pro…	Positive regulation of autophagy	Positive regulation of autophagy		2DO3,2E6Z,2E70,3H7H,4L1U	reviewed	protein binding
P25713	MT3_HUMAN	Metallothionein-3 (MT-3) (GIFB) (GIF) (Growth inhibitory factor) (Metallothionein-III) (MT-III)	Binds heavy metals. Contains three zinc and three copper atoms per polypeptide chain and only a negligible amount of cadmium. Inhibits survival and neurite formation of cortical neurons in vitro.	Negative regulation of autophagy		-	2F5H,2FJ5	reviewed	others
P62820	RAB1A_HUMAN	Ras-related protein Rab-1A (YPT1-related protein)	The small GTPases Rab are key regulators of intracellular membrane trafficking, from the formation of transport vesicles to their fusion with membranes. Rabs cycle between an inactive GDP-bound form and an active GTP-bound form that is able to recruit to membranes different sets of downstream effectors directly responsible for vesicle formation, movement, tethering and fusion. RAB1A regulates ves…	Attending autophagic vacuole assembly	Plays a role in autophagosome assembly	-	2FOL,2WWX,3L0I,3SFV,3TKL,4FME,4IRU,4JVS	reviewed	nucleotide binding
Q12983	BNIP3_HUMAN	BCL2/adenovirus E1B 19 kDa protein-interacting protein 3	Apoptosis-inducing protein that can overcome BCL2 suppression. May play a role in repartitioning calcium between the two major intracellular calcium stores in association with BCL2. Involved in mitochondrial quality control via its interaction with SPATA18/MIEAP: in response to mitochondrial damage, participates to mitochondrial protein catabolic process (also named MALM) leading to the degradati…	Positive regulation of autophagy;involved in autophagy cell death.	Col6a1 -/- mice showed impaired autophagic flux that matched the lower induction of Becn1 and Bnip3 and lack of autophagosomes after starvation. Forced activation of autophagy by genetic, dietary, and pharmacologic approaches restored myofiber survival and ameliorated the dystrophic phenotype of Col6a1 -/- mice.S100A8/A9 induces autophagy and apoptosis via ROS-mediated cross-talk between mitochon…	-	2J5D,2KA2	reviewed	protein binding
P49768	PSN1_HUMAN	Presenilin-1(PS-1)(Protein S182)	Probable catalytic subunit of the gamma-secretase complex, an endoprotease complex that catalyzes the intramembrane cleavage of integral membrane proteins such as Notch receptors and APP (beta-amyloid precursor protein). Requires the other members of the gamma-secretase complex to have a protease activity. May play a role in intracellular signaling and gene expression or in linking chromatin to t…	Attending autophagic vacuole assembly	attending autophagic vacuole assembly	Acne inversa, familial;Alzheimer disease, type 3;Cardiomyopathy, dilated;Dementia, frontotemporal;Pick disease	2KR6	reviewed	protein binding
Q9H0R8	GBRL1_HUMAN	Gamma-aminobutyric acid receptor-associated protein-like 1 (Early estrogen-regulated protein) (GABA(A) receptor-associated protein-like 1) (Glandular epithelial cell protein 1) (GEC-1)	Ubiquitin-like modifier that increases cell-surface expression of kappa-type opioid receptor through facilitating anterograde intracellular trafficking of the receptor. Involved in formation of autophagosomal vacuoles. Whereas LC3s are involved in elongation of the phagophore membrane, the GABARAP/GATE-16 subfamily is essential for a later stage in autophagosome maturation.	Involved in formation of autophagosomal vacuoles.	Apg8 is a ubiquitin-like protein involved in autophagy in yeast.The 6 human orthologs of yeast autophagy-8 (ATG8), MAP1LC3A (601242), MAP1LC3B (609604), MAP1LC3C (609605), GABARAP (605125), GABARAPL1, and GABARAPL2, interact with a cohort of 67 proteins, with extensive binding partner overlap between family members, and frequent involvement of a conserved surface on ATG8 proteins known to interac…		2L8J,2R2Q	reviewed	tubulin binding
P43694	GATA4_HUMAN	Transcription factor GATA-4 (GATA-binding factor 4)	Transcriptional activator that binds to the consensus sequence 5'-AGATAG-3' and plays a key role in cardiac development. Involved in bone morphogenetic protein (BMP)-mediated induction of cardiac-specific gene expression. Binds to BMP response element (BMPRE) DNA sequences within cardiac activating regions. Acts as a transcriptional activator of ANF in cooperation with NKX2-5. Promotes cardiac my…	Negative regulation of autophagy		Testicular anomalies with or without congenital heart disease;Atrial septal defect;Atrioventricular septal defect;Tetralogy of Fallot;Ventricular septal defect	2M9W	reviewed	transcription factor binding
Q16666	IF16_HUMAN	Gamma-interferon-inducible protein 16	Binds double-stranded DNA. Binds preferentially to supercoiled DNA and cruciform DNA structures. Seems to be involved in transcriptional regulation. May function as a transcriptional repressor. Could have a role in the regulation of hematopoietic differentiation through activation of unknown target genes. Controls cellular proliferation by modulating the functions of cell cycle regulatory factors…	Involve in a pathway coupled to regulation of autophagy	Involved in energy-level-dependent activation of the ATM/ AMPK/TP53 pathway coupled to regulation of autophagy.Controls cellular proliferation by modulating the functions of cell cycle regulatory factors including p53/TP53 and the retinoblastoma protein. May be involved in TP53-mediated transcriptional activation by enhancing TP53 sequence-specific DNA binding and modulating TP53 phosphorylation …	breast cancer;herpesviruses related disease	2OQ0,3B6Y,3RLO,3RNU	reviewed	others
Q14457	BECN1_HUMAN	Beclin-1 (Coiled-coil myosin-like BCL2-interacting protein) (Protein GT197)	Plays a central role in autophagy. Required for the abcission step in cytokinesis. May play a role in antiviral host defense. Protects against infection by a neurovirulent strain of Sindbis virus.	positive/negative regulation of macroautophagy	Forms a complex with PIK3C3 and PIK3R4 and either UVRAG and KIAA0226/Rubicon, or with ATG14. UVRAG and ATG14 form mutually exclusive complexes through direct competition for BECN1-binding. The complex containing ATG14 up-regulates autophagy, while the one containing Rubicon down-regulates autophagy By similarity.Phosphorylation at Thr-119 by DAPK1 reduces its interaction with BCL2 and BCL2L1 and …	-	2P1L,2PON,3DVU,4DDP,4MI8	reviewed	others
Q9P2M4	TBC14_HUMAN	TBC1 domain family member 14	Negative regulator of starvation-induced autophagosome formation.	Negative regulation of autophagy	Negative regulator of starvation-induced autophagosome formation.Longatti et al. (2012) identified TBC1D14 as a negative regulator of starvation-induced autophagosome formation in HEK293A cells. In serum-starved HEK293A cells, TBC1D14 directly bound the autophagy-related kinase ULK1 (603168) and the recycling endosome-related small GTPases RAB11A (605570) and RAB11B (604198), but it did not appea…		2QQ8	reviewed	others
Q12778	FOXO1_HUMAN	Forkhead box protein O1 (Forkhead box protein O1A) (Forkhead in rhabdomyosarcoma)	Transcription factor that is the main target of insulin signaling and regulates metabolic homeostasis in response to oxidative stress. Binds to the insulin response element (IRE) with consensus sequence 5'-TT[G/A]TTTTG-3' and the related Daf-16 family binding element (DBE) with consensus sequence 5'-TT[G/A]TTTAC-3'. Activity suppressed by insulin. Main regulator of redox balance and osteoblast nu…	Negative regulation of autophagy	Endogenous FoxO1 was required for autophagy in human cancer cell lines in response to oxidative stress or serum starvation, but this process was independent of the transcriptional activity of FoxO1. In response to stress, FoxO1 was acetylated by dissociation from sirtuin-2 (SIRT2), a NAD(+)-dependent histone deacetylase, and the acetylated FoxO1 bound to Atg7, an E1-like protein, to influence the…	Rhabdomyosarcoma, alveolar	3COA,4LG0	reviewed	others
Q9H492	MLP3A_HUMAN	Microtubule-associated proteins 1A/1B light chain 3A (Autophagy-related protein LC3 A) (Autophagy-related ubiquitin-like modifier LC3 A) (MAP1 light chain 3-like protein 1) (MAP1A/MAP1B light chain 3 A) (MAP1A/MAP1B LC3 A) (Microtubule-associated protein 1 light chain 3 alpha)	Ubiquitin-like modifier involved in formation of autophagosomal vacuoles (autophagosomes). Whereas LC3s are involved in elongation of the phagophore membrane, the GABARAP/GATE-16 subfamily is essential for a later stage in autophagosome maturation.	Ubiquitin-like modifier involved in formation of autophagosomal vacuoles (autophagosomes).	The 6 human orthologs of yeast autophagy-8 (ATG8), MAP1LC3A, MAP1LC3B (609604), MAP1LC3C (609605), GABARAP (605125), GABARAPL1 (607420), and GABARAPL2 (607452), interact with a cohort of 67 proteins, with extensive binding partner overlap between family members, and frequent involvement of a conserved surface on ATG8 proteins known to interact with LC3-interacting regions in partner proteins. Int…		3ECI,3WAN	reviewed	others
Q5T8D3	ACBD5_HUMAN	Acyl-CoA-binding domain-containing protein 5	Acyl-CoA binding protein which acts as the peroxisome receptor for pexophagy but is dispensable for aggrephagy and nonselective autophagy. Binds medium- and long-chain acyl-CoA esters.	Acts as the peroxisome receptor but is dispensable for nonselective autophagy	Acts as the peroxisome receptor but is dispensable for nonselective autophagy. Conserved acyl-CoA-binding protein, Atg37, that is an integral peroxisomal membrane protein required specifically for pexophagy at the stage of phagophore formation. Atg30 recruits Atg37 to the pexophagic RPC, where Atg37 regulates the recruitment of the scaffold protein, Atg11. Palmitoyl-CoA competes with Atg30 for At…	thrombocytopenia	3FLV	reviewed	others
Q8N5K1	CISD2_HUMAN	CDGSH iron-sulfur domain-containing protein 2 (Endoplasmic reticulum intermembrane small protein) (MitoNEET-related 1 protein) (Miner1) (Nutrient-deprivation autophagy factor-1) (NAF-1)	Regulator of autophagy that contributes to antagonize BECN1-mediated cellular autophagy at the endoplasmic reticulum. Participates in the interaction of BCL2 with BECN1 and is required for BCL2-mediated depression of endoplasmic reticulum Ca2+ stores during autophagy. Contributes to BIK-initiated autophagy, while it is not involved in BIK-dependent activation of caspases. Involved in life span co…	Regulator of autophagy that contributes to antagonize BECN1-mediated cellular autophagy at the endoplasmic reticulum. Participates in the interaction of BCL2 with BECN1 and is required for BCL2-mediated depression of endoplasmic reticulum Ca2+ stores during autophagy. Contributes to BIK-initiated autophagy, while it is not involved in BIK-dependent activation of caspases. Involved in life span co…	Regulator of autophagy that contributes to antagonize BECN1-mediated cellular autophagy at the endoplasmic reticulum. Participates in the interaction of BCL2 with BECN1 and is required for BCL2-mediated depression of endoplasmic reticulum Ca2+ stores during autophagy. Contributes to BIK-initiated autophagy, while it is not involved in BIK-dependent activation of caspases. Involved in life span co…	Wolfram syndrome 2	3FNV,4OOA	reviewed	others
O15118	NPC1_HUMAN	Niemann-Pick C1 protein	Intracellular cholesterol transporter which acts in concert with NPC2 and plays an important role in the egress of cholesterol from the endosomal/lysosomal compartment. Both NPC1 and NPC2 function as the cellular 'tag team duo' (TTD) to catalyze the mobilization of cholesterol within the multivesicular environment of the late endosome (LE) to effect egress through the limiting bilayer of the LE. …	Negative regulation of autophagy	Negative regulation of autophagy	Niemann-Pick disease, type C1 and Niemann-Pick disease, type D	3GKJ	reviewed	others
Q5D1E8	ZC12A_HUMAN	Ribonuclease ZC3H12A(MCP-induced protein 1)(Zinc finger CCCH domain-containing protein 12A)	Has RNase activity and selectively degrades specific target mRNA species. Modulates the immune response and inflammation by regulating the decay of specific mRNA molecules. Recognizes the 3'-untranslated region (UTR) of the mRNA for IL6, CALCR and IL12B. Required for normal decay of IL6 mRNA By similarity. Triggers apoptosis and promotes angiogenesis in response to the binding of CCL2 to CCR2. Re…	Positive regulation of autophagy	MCP-1 induced protein promotes adipogenesis via oxidative stress, endoplasmic reticulum stress and autophagy.	ischemic heart disease	3V34	reviewed	ion binding
Q9BXW4	MLP3C_HUMAN	Microtubule-associated proteins 1A/1B light chain 3C (Autophagy-related protein LC3 C) (Autophagy-related ubiquitin-like modifier LC3 C) (MAP1 light chain 3-like protein 3) (MAP1A/MAP1B light chain 3 C) (MAP1A/MAP1B LC3 C) (Microtubule-associated protein 1 light chain 3 gamma)	Ubiquitin-like modifier that plays a crucial role in antibacterial autophagy (xenophagy) through the selective binding of CALCOCO2. Recruites all ATG8 family members to infecting bacteria such as S.Typhimurium.	Ubiquitin-like modifier that plays a crucial role in antibacterial autophagy (xenophagy) through the selective binding of CALCOCO2.	Many new AIN components have roles in vesicle trafficking, protein or lipid phosphorylation, and protein ubiquitination, and affect autophagosome number or flux when depleted by RNA interference. The 6 human orthologs of yeast autophagy-8 (ATG8), MAP1LC3A (601242), MAP1LC3B (609604), MAP1LC3C, GABARAP (605125), GABARAPL1 (607420), and GABARAPL2 (607452), interact with a cohort of 67 proteins, wit…		3VVW,3WAP	reviewed	others
O75143	ATG13_HUMAN	Autophagy-related protein 13	Autophagy factor required for autophagosome formation and mitophagy. Target of the TOR kinase signaling pathway that regulates autophagy through the control of the phosphorylation status of ATG13 and ULK1, and the regulation of the ATG13-ULK1-RB1CC1 complex. Through its regulation of ULK1 activity, plays a role in the regulation of the kinase activity of mTORC1 and cell proliferation.	Positive regulation of autophagy	Autophagy factor required for autophagosome formation and mitophagy. Target of the TOR kinase signaling pathway that regulates autophagy through the control of the phosphorylation status of ATG13 and ULK1, and the regulation of the ATG13-ULK1-RB1CC1 complex.		3WAP	reviewed	others
Q8IZQ1	WDFY3_HUMAN	WD repeat and FYVE domain-containing protein 3	Required for selective autophagy (aggrephagy) but not for autophagic degradation of bulk cytospol in response to starvation. Involved in the formation and degradation of cytoplasmic polyubiquitin-containing bodies (p62 bodies, ALIS/aggresome-like induced structures). May play a role as adaptor or scaffolding protein by promoting the association of the E3-like ligase ATG12-ATG5-ATG16L and LC3 to u…	Required for selective autophagy	Required for selective autophagy (aggrephagy) but not for autophagic degradation of bulk cytospol in response to starvation. Involved in the formation and degradation of cytoplasmic polyubiquitin-containing bodies (p62 bodies, ALIS/aggresome-like induced structures). May play a role as adaptor or scaffolding protein by promoting the association of the E3-like ligase ATG12-ATG5-ATG16L and LC3 to u…		3WIM	reviewed	others
P60520	GBRL2_HUMAN	Gamma-aminobutyric acid receptor-associated protein-like 2 (GABA(A) receptor-associated protein-like 2) (Ganglioside expression factor 2) (GEF-2) (General protein transport factor p16) (Golgi-associated ATPase enhancer of 16 kDa) (GATE-16) (MAP1 light chain 3-related protein)	Ubiquitin-like modifier involved in intra-Golgi traffic. Modulates intra-Golgi transport through coupling between NSF activity and SNAREs activation. It first stimulates the ATPase activity of NSF which in turn stimulates the association with GOSR1 By similarity. Involved in autophagy. Plays a role in mitophagy which contributes to regulate mitochondrial quantity and quality by eliminating the mi…	Essential for a later stage in autophagosome maturation.	Apg8 is a ubiquitin-like protein involved in autophagy in yeast. A cysteine protease, Apg4, cleaves Apg8 to create a C-terminal glycine required for ubiquitin-like modification reactions. There are at least 4 mammalian Apg8 homologs: GATE16, GABARAP, MAP1LC3 , and APG8L (GABARAPL1). Hemelaar et al. found that mouse Atg4b acted on the C termini of these 4 Atg8 homologs, and that the reaction requi…	-	4CO7	reviewed	protein binding
O94817	ATG12_HUMAN	Ubiquitin-like protein ATG12	Ubiquitin-like protein involved in autophagy vesicles formation. Conjugation with ATG5 through a ubiquitin-like conjugating system involving also ATG7 as an E1-like activating enzyme and ATG10 as an E2-like conjugating enzyme, is essential for its function. The ATG12-ATG5 conjugate acts as an E3-like enzyme which is required for lipidation of ATG8 family proteins and their association to the vesi…	Ubiquitin-like protein involved in autophagy vesicles formation.	Ubiquitin-like protein involved in autophagy vesicles formation. The ATG12-ATG5 conjugate also regulates negatively the innate antiviral immune response by blocking the type I IFN production pathway through direct association with RARRES3 and MAVS.		4GDL,4NAW	reviewed	others
Q676U5	A16L1_HUMAN	Autophagy-related protein 16-1	Plays an essential role in autophagy: interacts with ATG12-ATG5 to mediate the conjugation of phosphatidylethanolamine (PE) to LC3 (MAP1LC3A, MAP1LC3B or MAP1LC3C), to produce a membrane-bound activated form of LC3 named LC3-II. Thereby, controls the elongation of the nascent autophagosomal membrane.	Associates with the autophagic isolation membrane for the duration of autophagosome formation	Atg16l1 interacted with Apg5, but not with Apg12, and that Atg16l1 could form homodimers. These interactions did not require the WD repeat domain of Atg16l1. In conjunction with Apg12-Apg5 dimers,Atg16l1 associated with the autophagic isolation membrane for the duration of autophagosome formation. ATG16L1 restrains IRE1-alpha activity, and augmentation of autophagy in intestinal epithelial cells …	Inflammatory bowel disease 10; ileal Crohn disease	4GDL,4NAW,4TQ0	reviewed	others
Q9H1Y0	ATG5_HUMAN	Autophagy protein 5 (APG5-like) (Apoptosis-specific protein)	Involved in autophagic vesicle formation. Conjugation with ATG12, through a ubiquitin-like conjugating system involving ATG7 as an E1-like activating enzyme and ATG10 as an E2-like conjugating enzyme, is essential for its function. The ATG12-ATG5 conjugate acts as an E3-like enzyme which is required for lipidation of ATG8 family proteins and their association to the vesicle membranes. Involved in…	Involved in autophagic vesicle formation. May play an important role in the apoptotic process, possibly within the modified cytoskeleton.	A particle that engages Toll-like receptors on a murine macrophage while it is phagocytosed triggers the autophagosome marker LC3 (601242) to be rapidly recruited to the phagosome in a manner that depends on the autophagy pathway proteins ATG5 and ATG7; this process is preceded by recruitment of beclin-1 (604378) and phosphoinositide-3-OH kinase activity. Macrolipophagy is a function for autophag…		4GDL,4NAW,4TQ1	reviewed	others
Q9UID3	VPS51_HUMAN	Vacuolar protein sorting-associated protein 51 homolog (Another new gene 2 protein) (Protein fat-free homolog)	Acts as component of the GARP complex that is involved in retrograde transport from early and late endosomes to the trans-Golgi networkl (TGN). The GARP complex is required for the maintenance of protein retrieval from endosomes to the TGN, acid hydrolase sorting, lysosome function, endosomal cholesterol traffic and autophagy. VPS51 participates in retrograde transport of acid hydrolase receptors…	cts as component of the GARP complex which is required for autophagy	VPS51 is a component of the Golgi-associated retrograde protein (GARP) complex that localizes to the trans-Golgi network (TGN). The GARP complex mediates tethering and fusion of retrograde endosome-derived transport vesicles to the TGN. It also regulates sorting of lysosomal hydrolases and is involved in cholesterol trafficking and autophagy. Knockdown of ANG2 in HeLa cells caused loss of VPS52 a…		4J2C	reviewed	others
Q9Y3I1	FBX7_HUMAN	F-box only protein 7	Substrate recognition component of a SCF (SKP1-CUL1-F-box protein) E3 ubiquitin-protein ligase complex which mediates the ubiquitination and subsequent proteasomal degradation of target proteins. Recognizes BIRC2 and DLGAP5. Plays a role downstream of PINK1 in the clearance of damaged mitochondria via selective autophagy (mitophagy) by targeting PARK2 to dysfunctional depolarized mitochondria. Pr…	Plays a role downstream of PINK1 in the clearance of damaged mitochondria via selective autophagy (mitophagy) by targeting PARK2 to dysfunctional depolarized mitochondria.	Plays a role downstream of PINK1 in the clearance of damaged mitochondria via selective autophagy (mitophagy) by targeting PARK2 to dysfunctional depolarized mitochondria.	Parkinson disease 15, autosomal recessive.	4L9H	reviewed	others
Q86UE4	LYRIC_HUMAN	Protein LYRIC	Downregulates SLC1A2/EAAT2 promoter activity when expressed ectopically. Activates the nuclear factor kappa-B (NF-kappa-B) transcription factor. Promotes anchorage-independent growth of immortalized melanocytes and astrocytes which is a key component in tumor cell expansion. Promotes lung metastasis and also has an effect on bone and brain metastasis, possibly by enhancing the seeding of tumor ce…	Positive regulation of autophagy	Astrocyte elevated gene-1 induces protective autophagy		4QMG	reviewed	transcription factor binding
Q7Z6L1	TCPR1_HUMAN	Tectonin beta-propeller repeat-containing protein 1	Tethering factor involved in autophagy. Involved in autophagosome maturation by promoting the autophagosome fusion with lysosomes: acts by associating with both the ATG5-ATG12 conjugate and phosphatidylinositol-3-phosphate (PtdIns3P) present at the surface of autophagosomes. Also involved in selective autophagy against bacterial pathogens, by being required for phagophore/preautophagosomal struct…	Involved in autophagosome maturation by promoting the autophagosome fusion with lysosomes	Tethering factor involved in autophagy. Involved in autophagosome maturation by promoting the autophagosome fusion with lysosomes: acts by associating with both the ATG5-ATG12 conjugate and phosphatidylinositol-3-phosphate (PtdIns3P) present at the surface of autophagosomes. Also involved in selective autophagy against bacterial pathogens, by being required for phagophore/preautophagosomal struct…		4TQ1	reviewed	others
P56962	STX17_HUMAN	Syntaxin-17	SNAREs, Soluble N-ethylmaleimide-sensitive factor-attachment protein receptors, are essential proteins for fusion of cellular membranes. SNAREs localized on opposing membranes assemble to form a trans-SNARE complex, an extended, parallel four alpha-helical bundle that drives membrane fusion. STX17 is a SNARE of the autophagosome involved in autophagy through the direct control of autophagosome me…	Involving in autophagic vacuole fusion	STX17 is a SNARE of the autophagosome involved in autophagy through the direct control of autophagosome membrane fusion with the lysosome membrane.	-	4WY4	reviewed	others
Q9BV40	VAMP8_HUMAN	Vesicle-associated membrane protein 8 (VAMP-8) (Endobrevin) (EDB)	SNAREs, Soluble N-ethylmaleimide-sensitive factor-attachment protein receptors, are essential proteins for fusion of cellular.Vamp8-null mice developed normally but showed severe defects in the pancreas.	VAMP8 is a SNARE involved in autophagy through the direct control of autophagosome membrane fusion with the lysososome membrane.	Vamp8, localized to the midbody during cytokinesis in rat and canine kidney cell lines. Inhibition of Vamp8 function by overexpression of nonmembrane-anchored mutants caused failure of cytokinesis leading to the formation of binucleated cells.	Severe defects in the pancreas	4WY4	reviewed	others
O95721	SNP29_HUMAN	Synaptosomal-associated protein 29	SNAREs, Soluble N-ethylmaleimide-sensitive factor-attachment protein receptors, are essential proteins for fusion of cellular membranes. SNAREs localized on opposing membranes assemble to form a trans-SNARE complex, an extended, parallel four alpha-helical bundle that drives membrane fusion. SNAP29 is a SNARE involved in autophagy through the direct control of autophagosome membrane fusion with t…	Positive regulation of autophagy	Positive regulation of autophagy SNAP29 is a SNARE involved in autophagy through the direct control of autophagosome membrane fusion with the lysososome membrane.	Cerebral dysgenesis, neuropathy, ichthyosis, and palmoplantar keratoderma syndrome	4WY4	reviewed	others
								reviewed
								unreview
								unreview
								unreview
								unreview
								unreview
								unreview
								unreview
								unreview
								unreview
								unreview
								unreview
								unreview
								unreview
								unreview
								unreview
								unreview
								unreview
								unreview
								unreview
								unreview
								unreview
								unreview
								unreview
								unreview
								unreview
								unreview
								unreview
								unreview
								unreview
								unreview
								unreview
								unreview
								unreview
								unreview
								unreview
								unreview
								unreview
								unreview
								unreview
								unreview
								unreview
								unreview
								unreview
								unreview
								unreview
								unreview
								unreview
								unreview
								unreview
								unreview
								unreview
								unreview
								unreview
								unreview
								unreview
								unreview
								unreview
								unreview
								unreview
								unreview
								unreview
								unreview
								unreview
								unreview
								unreview
								unreview
								unreview
								unreview
								unreview
								unreview
								unreview
								unreview
								unreview
								unreview
								unreview
								unreview
								unreview
								unreview
								unreview
								unreview
								unreview
								unreview
								unreview
								unreview
								unreview
								unreview
								unreview
								unreview
								unreview
								unreview
								unreview
								unreview
								unreview
								unreview
								unreview
								unreview
								unreview
								unreview
								unreview
								unreview
								unreview
								unreview
								unreview
								unreview
								unreview
								unreview
								unreview
								unreview
								unreview
								unreview
								unreview
								unreview
								unreview
								unreview
								unreview
								unreview
								unreview
								unreview
								unreview
								unreview
								unreview
								unreview
								unreview
								unreview
								unreview
								unreview
								unreview
								unreview
								unreview
								unreview
								unreview
								unreview
								unreview
								unreview
								unreview
								unreview
								unreview
								unreview
								unreview
								unreview
								unreview
								unreview
								unreview
								unreview
								unreview
								unreview
								unreview
								unreview
								unreview
								unreview
								unreview
								unreview
								unreview
								unreview
								unreview
								unreview
								unreview
								unreview
								unreview
								unreview
								unreview
								unreview
								unreview
								unreview
								unreview
								unreview
								unreview
								unreview
								unreview
								unreview
								unreview
								unreview
								unreview
								unreview
								unreview
								unreview
								unreview
								unreview
								unreview
								unreview
								unreview
								unreview
								unreview
								unreview
								unreview
								unreview
								unreview
								unreview
								unreview
								unreview
								unreview
								unreview
								unreview
								unreview
								unreview
								unreview
								unreview
								unreview
								unreview
								unreview
								unreview
								unreview
								unreview
								unreview
								unreview
								unreview
								unreview
								unreview
								unreview
								unreview
								unreview
								unreview
								unreview
								unreview
								unreview
								unreview
								unreview
								unreview
								unreview
								unreview
								unreview
								unreview
								unreview
								unreview
								unreview
								unreview
								unreview
								unreview
								unreview
								unreview
								unreview
