# Supplementary material for: ACTP: A webserver for predicting potential targets and relevant pathways of autophagy-modulating compounds
Source: Oncotarget. 2016 Jan 25;7(9):10015–22. doi: 10.18632/oncotarget.7015 (PMC4891100; doi:10.18632/oncotarget.7015)
Supplement: Supplementary file 3 [file oncotarget-07-10015-s003.xlsx]

## Sheet: Sheet1
Uniprot Accession	Uniprot ID	Full name	Function	Autophagy function (Brief)	Autophagy function	Disease	Status
A1A4Y4	IRGM_HUMAN	Immunity-related GTPase family M protein (EC 3.6.5.-) (Immunity-related GTPase family M protein 1) (Interferon-inducible protein 1) (LPS-stimulated RAW 264.7 macrophage protein 47 homolog) (LRG-47)	Putative GTPase which is required for clearance of acute protozoan and bacterial infections. Functions in innate immune response probably through regulation of autophagy. May regulate proinflammatory cytokine production and prevent endotoxemia upon infection. May also play a role in macrophages adhesion and motility By similarity.	Human IRGM plays a role in autophagy and control of intracellular mycobacteria.	Members of the p47 immunity-related GTPase (IRG) family, including IRGM, play an important role in the murine immune system; however, in humans this resistance system is greatly reduced. There is evidence that human IRGM plays a role in autophagy and control of intracellular mycobacteria.	Inflammatory bowel disease 19,mycobacterium tuberculosis, protection against.	reviewed
A6NCE7	MP3B2_HUMAN	Microtubule-associated proteins 1A/1B light chain 3 beta 2 (Microtubule-associated proteins 1A/1B light chain 3B-like)	Ubiquitin-like modifier involved in formation of autophagosomal vacuoles (autophagosomes). Plays a role in mitophagy which contributes to regulate mitochondrial quantity and quality by eliminating the mitochondria to a basal level to fulfill cellular energy requirements and preventing excess ROS production. Whereas LC3s are involved in elongation of the phagophore membrane, the GABARAP/GATE-16 su…	Ubiquitin-like modifier involved in formation of autophagosomal vacuoles.	The 6 human orthologs of yeast autophagy-8 (ATG8), MAP1LC3A, MAP1LC3B, MAP1LC3C, GABARAP (605125), GABARAPL1 (607420), and GABARAPL2 (607452), interact with a cohort of 67 proteins, with extensive binding partner overlap between family members, and frequent involvement of a conserved surface on ATG8 proteins known to interact with LC3-interacting regions in partner proteins.		reviewed
A8MW95	BECN2_HUMAN	Beclin-2	Involved in 2 distinct lysosomal degradation pathways: acts as a regulator of autophagy and as a regulator of G-protein coupled receptors turnover. Regulates degradation in lysosomes of a variety of G-protein coupled receptors via its interaction with GPRASP1/GASP1.	BECN2 has independent roles in autophagy and in the internalization and degradation of GASP-interacting G protein-coupled receptors.	Knockdown of BECN2 in HeLa cells via small interfering RNA inhibited development of LC3-positive autophagosomes under both basal and starvation conditions. Coimmunoprecipitation analysis of transfected HeLa cells revealed that epitope-tagged mouse and human BECN2 interacted with endogenous proteins involved in autophagosome formation or maturation, including ATG14, VPS34, AMBRA1, and UVRAG, as we…		reviewed
O14681	EI24_HUMAN	Etoposide-induced protein 2.4 homolog	Acts as a negative growth regulator via p53-mediated apoptosis pathway. Regulates formation of degradative autolysosomes during autophagy By similarity.	Negative regulation of autophagy	Negative regulation of autophagy Acts as a negative growth regulator via p53-mediated apoptosis pathway. Down degradative autolysosomes during autophagy By similarity.		reviewed
P05538	DQB2_HUMAN	HLA class II histocompatibility antigen, DQ beta 2 chain (HLA class II histocompatibility antigen, DX beta chain) (MHC class II antigen DQB2)	Binds peptides derived from antigens that access the endocytic route of antigen presenting cells (APC) and presents them on the cell surface for recognition by the CD4 T-cells. The peptide binding cleft accommodates peptides of 10-30 residues. The peptides presented by MHC class II molecules are generated mostly by degradation of proteins that access the endocytic route, where they are processed …	Regulating MHC class II receptor activity.MHC class II molecules can present antigens through autophagosomes	attending MHC class II receptor activity.MHC class II molecules can present antigens through autophagosomes	-	reviewed
P11279	LAMP1_HUMAN	Lysosome-associated membrane glycoprotein 1 (LAMP-1) (Lysosome-associated membrane protein 1) (CD107 antigen-like family member A) (CD antigen CD107a)	Presents carbohydrate ligands to selectins. Also implicated in tumor cell metastasis.	Positive regulation of autophagy	it induces autophagic cell death	-	reviewed
P13761	2B17_HUMAN	HLA class II histocompatibility antigen, DRB1-7 beta chain (MHC class II antigen DRB1*7) (DR-7) (DR7)	Binds peptides derived from antigens that access the endocytic route of antigen presenting cells (APC) and presents them on the cell surface for recognition by the CD4 T-cells. The peptide binding cleft accommodates peptides of 10-30 residues. The peptides presented by MHC class II molecules are generated mostly by degradation of proteins that access the endocytic route; where they are processed …	Attending peptide antigen binding,peptide binding and regulating MHC class II receptor activity.MHC class II molecules can present antigens through autophagosomes	attending peptide antigen binding,peptide binding and regulating MHC class II receptor activity.MHC class II molecules can present antigens through autophagosomes	Multiple sclerosis;Pemphigoid;Rheumatoid arthritis;Sarcoidosis	reviewed
P13762	DRB4_HUMAN	HLA class II histocompatibility antigen, DR beta 4 chain (MHC class II antigen DRB4)	Binds peptides derived from antigens that access the endocytic route of antigen presenting cells (APC) and presents them on the cell surface for recognition by the CD4 T-cells. The peptide binding cleft accommodates peptides of 10-30 residues. The peptides presented by MHC class II molecules are generated mostly by degradation of proteins that access the endocytic route, where they are processed …	Related to MHC class II.MHC class II molecules can present antigens through autophagosomes	related to MHC class II.MHC class II molecules can present antigens through autophagosomes		reviewed
P19484	TFEB_HUMAN	Transcription factor EB (Class E basic helix-loop-helix protein 35) (bHLHe35)	Transcription factor that specifically recognizes and binds E-box sequences (5'-CANNTG-3'). Efficient DNA-binding requires dimerization with itself or with another MiT/TFE family member such as TFE3 or MITF. In association with TFE3, activates the expression of CD40L in T-cells, thereby playing a role in T-cell-dependent antibody responses in activated CD4+ T-cells and thymus-dependent humoral im…	Positive regulation of autophagy	TFEB is oppositely regulated by starvation and in turn oppositely regulates lysosomal biogenesis and autophagy	-	reviewed
P20039	2B1B_HUMAN	HLA class II histocompatibility antigen, DRB1-11 beta chain (DR-5) (DR5) (DRw11) (MHC class II antigen DRB1*11)	Binds peptides derived from antigens that access the endocytic route of antigen presenting cells (APC) and presents them on the cell surface for recognition by the CD4 T-cells. The peptide binding cleft accommodates peptides of 10-30 residues. The peptides presented by MHC class II molecules are generated mostly by degradation of proteins that access the endocytic route, where they are processed …	Regulating MHC class II receptor activity.MHC class II molecules can present antigens through autophagosomes	regulating MHC class II receptor activity.MHC class II molecules can present antigens through autophagosomes	Multiple sclerosis;Pemphigoid;Rheumatoid arthritis;Sarcoidosis	reviewed
P20073	ANXA7_HUMAN	Annexin A7 (Annexin VII) (Annexin-7) (Synexin)	Calcium/phospholipid-binding protein which promotes membrane fusion and is involved in exocytosis.	Positive regulation of autophagy	annexin A7 is essential for small molecule ABO-induced autophagy and targeting annexin A7 by ABO could modulate integrin β4 phosphorylation, while Y-1494 phosphorylation of integrin β4 may negatively regulate autophagy.	-	reviewed
P40763	STAT3_HUMAN	Signal transducer and activator of transcription 3 (Acute-phase response factor)	Signal transducer and transcription activator that mediates cellular responses to interleukins, KITLG/SCF and other growth factors. May mediate cellular responses to activated FGFR1, FGFR2, FGFR3 and FGFR4. Binds to the interleukin-6 (IL-6)-responsive elements identified in the promoters of various acute-phase protein genes. Activated by IL31 through IL31RA. Cytoplasmic STAT3 represses macroautop…	Negative regulation of autophagy	Cytoplasmic STAT3 represses macroautophagy by inhibiting EIF2AK2/PKR activity.	Autoimmune disease;Hyper-IgE recurrent infection syndrome	reviewed
P42338	PK3CB_HUMAN	Phosphatidylinositol 4,5-bisphosphate 3-kinase catalytic subunit beta isoform (PI3-kinase subunit beta) (PI3K-beta) (PI3Kbeta) (PtdIns-3-kinase subunit beta) (EC 2.7.1.153) (Phosphatidylinositol 4,5-bisphosphate 3-kinase 110 kDa catalytic subunit beta) (PtdIns-3-kinase subunit p110-beta) (p110beta)	Phosphoinositide-3-kinase (PI3K) that phosphorylates PtdIns (Phosphatidylinositol), PtdIns4P (Phosphatidylinositol 4-phosphate) and PtdIns(4,5)P2 (Phosphatidylinositol 4,5-bisphosphate) to generate phosphatidylinositol 3,4,5-trisphosphate (PIP3). PIP3 plays a key role by recruiting PH domain-containing proteins to the membrane, including AKT1 and PDPK1, activating signaling cascades involved in c…	Positive regulation of autophagy	May act as a scaffold, independently of its lipid kinase activity to positively regulate autophagy	-	reviewed
P46821	MAP1B_HUMAN	Microtubule-associated protein 1B (MAP-1B) [Cleaved into: MAP1B heavy chain; MAP1 light chain LC1]	Facilitates tyrosination of alpha-tubulin in neuronal microtubules By similarity. Phosphorylated MAP1B may play a role in the cytoskeletal changes that accompany neurite extension. Possibly MAP1B binds to at least two tubulin subunits in the polymer, and this bridging of subunits might be involved in nucleating microtubule polymerization and in stabilizing microtubules. Acts as a positive cofacto…	Positive regulation of autophagy	Acts as a positive cofactor in DAPK1-mediated autophagic vesicle formation and membrane blebbing.	-	reviewed
P51397	DAP1_HUMAN	Death-associated protein 1 (DAP-1)	Negative regulator of autophagy. Involved in mediating interferon-gamma-induced cell death.	Negative regulation of autophagy	negative regulator of autophagy.Phosphorylation by MTOR inhibits the suppressive activity of DAP toward autophagy	-	reviewed
P53618	COPB_HUMAN	Coatomer subunit beta (Beta-coat protein) (Beta-COP)	The coatomer is a cytosolic protein complex that binds to dilysine motifs and reversibly associates with Golgi non-clathrin-coated vesicles, which further mediate biosynthetic protein transport from the ER, via the Golgi up to the trans Golgi network. Coatomer complex is required for budding from Golgi membranes, and is essential for the retrograde Golgi-to-ER transport of dilysine-tagged protein…	Involved in autophagy by playing a role in early endosome function	Involved in autophagy by playing a role in early endosome function	-	reviewed
Q12981	SEC20_HUMAN	Vesicle transport protein SEC20 (BCL2/adenovirus E1B 19 kDa protein-interacting protein 1) (Transformation-related gene 8 protein) (TRG-8)	SNARE that may be involved in targeting and fusion of Golgi-derived retrograde transport vesicles with the ER. Required for maintenance of ER network. Implicated in the suppression of cell death. May be involved in mitochondrial autophagy.	Positive regulation of autophagy	Lys-63'-linked polyubiquitination by RNF185 allows recruiting of autophagy receptor SQSTM1, which simultaneously binds both ubiquitin and LC3 to link ubiquitination and autophagy.Col6a1 -/- mice showed impaired autophagic flux that matched the lower induction of Becn1 and Bnip3 and lack of autophagosomes after starvation. Forced activation of autophagy by genetic, dietary, and pharmacologic appro…	-	reviewed
Q13099	IFT88_HUMAN	Intraflagellar transport protein 88 homolog (Recessive polycystic kidney disease protein Tg737 homolog) (Tetratricopeptide repeat protein 10) (TPR repeat protein 10)	Involved in primary cilium biogenesis. Also involved in autophagy since it is required for trafficking of ATG16L and the expansion of the autophagic compartment By similarity.	Involved in autophagy since it is required for trafficking of ATG16L and the expansion of the autophagic compartment by similarity.	involved in autophagy since it is required for trafficking of ATG16L and the expansion of the autophagic compartment by similarity.To determine the role of primary cilia on autophagy, Pampliega et al.used 2 cellular models with compromised ciliogenesis: mouse embryonic fibroblasts stably knocked down for IFT20 (614394), and kidney epithelial cells from mice with a hypomorphic mutant IFT88. IFT20 …	-	reviewed
Q13286	CLN3_HUMAN	Battenin（Batten disease protein）（Protein CLN3）	Involved in microtubule-dependent, anterograde transport of late endosomes and lysosomes.	Negative regulation of autophagy	CLN3p is an integral membrane protein of the Golgi apparatus.Very small localization in lysosomal/endosomal vesicles which may either be a reflection of excess CLN3p degradation or CLN3p transportation in autophagosome vesicles via the process of macroautophagy. High mitochondrial content and dependence on mitochondrial turnover by the process of macroautophagy in certain cell types may account f…	Ceroid lipofuscinosis, neuronal, 3	reviewed
Q29974	2B1G_HUMAN	HLA class II histocompatibility antigen, DRB1-16 beta chain	Binds peptides derived from antigens that access the endocytic route of antigen presenting cells (APC) and presents them on the cell surface for recognition by the CD4 T-cells. The peptide binding cleft accommodates peptides of 10-30 residues. The peptides presented by MHC class II molecules are generated mostly by degradation of proteins that access the endocytic route, where they are processed …	MHC class II molecules can present antigens through autophagosomes	MHC class II molecules can present antigens through autophagosomes. Autophagy is also a source of endogenous peptides, autophagosomes constitutively fuse with MHC class II loading compartments		reviewed
Q2TAZ0	ATG2A_HUMAN	Autophagy-related protein 2 homolog A	Required for both autophagosome formation and regulation of lipid droplet morphology and dispersion.	Required for autophagosome formation	Required for autophagosome formation. Autophagosome formation is considered to take place on the endoplasmic reticulum and involves functions of autophagy-related (Atg). Containing amino acids 1723-1829 proteins, the Atg2A localizes on the autophagic membrane region, which shows relatively high conservation among species, is required for localization to both the autophagic membrane and lipid drop…		reviewed
Q30134	2B18_HUMAN	HLA class II histocompatibility antigen, DRB1-8 beta chain	Binds peptides derived from antigens that access the endocytic route of antigen presenting cells (APC) and presents them on the cell surface for recognition by the CD4 T-cells. The peptide binding cleft accommodates peptides of 10-30 residues. The peptides presented by MHC class II molecules are generated mostly by degradation of proteins that access the endocytic route; where they are processed …	MHC class II molecules can present antigens through autophagosomes	MHC class II molecules can present antigens through autophagosomes. Autophagy is also a source of endogenous peptides, autophagosomes constitutively fuse with MHC class II loading compartments		reviewed
Q30167	2B1A_HUMAN	HLA class II histocompatibility antigen, DRB1-10 beta chain (DRw10) (MHC class II antigen DRB1*10)	Binds peptides derived from antigens that access the endocytic route of antigen presenting cells (APC) and presents them on the cell surface for recognition by the CD4 T-cells. The peptide binding cleft accommodates peptides of 10-30 residues. The peptides presented by MHC class II molecules are generated mostly by degradation of proteins that access the endocytic route, where they are processed …	MHC class II molecules can present antigens through autophagosomes	MHC class II molecules can present antigens through autophagosomes. Autophagy is also a source of endogenous peptides, autophagosomes constitutively fuse with MHC class II loading compartments		reviewed
Q3MII6	TBC25_HUMAN	TBC1 domain family member 25	Acts as a GTPase-activating protein specific for RAB33B. Involved in the regulation of autophagosome maturation, the process in which autophagosomes fuse with endosomes and lysosomes.	Involved in the regulation of autophagosome maturation	Involved in the regulation of autophagosome maturation. Rab33B, an Atg16L1-binding protein, is a target substrate of OATL1 and is involved in the fusion between autophagosomes and lysosomes, the same as OATL1. Because both its GAP activity and its Atg8 homologue-binding activity are required for OATL1 to function,		reviewed
Q3ZAQ7	VMA21_HUMAN	Vacuolar ATPase assembly integral membrane protein VMA21	Required for the assembly of the V0 complex of the vacuolar ATPase (V-ATPase) in the endoplasmic reticulum.	Positive regulation of autophagy	Decreased VMA21 results in autophagy block. Vma21p it is an essential assembly chaperone of the V-ATPase, the principal mammalian proton pump complex. Decreased VMA21 raises lysosomal pH, which reduces lysosomal degradative ability and blocks autophagy. This reduces cellular free amino acids, which upregulates the mTOR pathway and mTOR-dependent macroautophagy, resulting in proliferation of large…	X-linked myopathy with excessive autophagy	reviewed
Q5JY77	GASP1_HUMAN	G-protein coupled receptor-associated sorting protein 1	Modulates lysosomal sorting and functional down-regulation of a variety of G-protein coupled receptors. Targets receptors for degradation in lysosomes via its interaction with BECN1P1/BECN2.	Targets receptors for degradation	Targets receptors for degradation through its interaction with BECN1P1/BECN2.. Beclin 2 is required for ligand-induced endolysosomal degradation;GPCR turnover and highlight the functional and mechanistic diversity of Beclin family members in autophagy		reviewed
Q5MNZ9	WIPI1_HUMAN	WD repeat domain phosphoinositide-interacting protein 1	Plays an important role in autophagy and in particular starvation- and calcium-mediated autophagy, as well as in mitophagy. Functions upstream of the ATG12-ATG5-ATG16L1 complex and LC3, and downstream of the ULK1 and PI3-kinase complexes. Involved in xenophagy of Staphylococcus aureus. Invading S.aureus cells become entrapped in autophagosome-like WIPI1 positive vesicles targeted for lysosomal de…	Plays a role in autophagosome formation	Plays a role in autophagosome formation . WIPI1-alpha interacted with androgen receptor, estrogen receptor, and the retinoic acid receptors RAR and RXR. The interactions were independent of ligand binding. Endogenous WIPI1 colocalized in part with an autophagosomal marker at punctate cytoplasmic structures in human melanoma cells. When autophagy was induced by amino acid deprivation, WIPI1accumul…	kidney, pancreatic and skin cancer.	reviewed
Q5T0N5	FBP1L_HUMAN	Formin-binding protein 1-like	Required to coordinate membrane tubulation with reorganization of the actin cytoskeleton during endocytosis. May bind to lipids such as phosphatidylinositol 4,5-bisphosphate and phosphatidylserine and promote membrane invagination and the formation of tubules. Also promotes CDC42-induced actin polymerization by activating the WASL/N-WASP-WASPIP/WIP complex, the predominant form of WASL/N-WASP in …	In autophagy membrane organization	FNBP1L/ATG3 interaction biochemically and mapped the FNBP1L domains responsible. Using a functional RNA interference approach, suggests that FNBP1L is essential for autophagy of the intracellular pathogen Salmonella enterica serovar Typhimurium and show that the autophagy process serves to restrict the growth of intracellular bacteria. However, FNBP1L appears dispensable for other forms of autoph…		reviewed
Q5U651	RAIN_HUMAN	Ras-interacting protein 1	Required for the proper formation of vascular structures that develop via both vasculogenesis and angiogenesis. Acts as a critical and vascular-specific regulator of GTPase signaling, cell architecture, and adhesion, which is essential for endothelial cell morphogenesis and blood vessel tubulogenesis. Regulates the activity of Rho GTPases in part by recruiting ARHGAP29 and suppressing RhoA signal…	Serve as an effector of endomembrane-localized Ras	Serve as an effector of endomembrane-localized Ras.The Ras small GTPase functions as a signaling node and is activated by extracellular stimuli. Upon activation, Ras interacts with a spectrum of functionally diverse downstream effectors and stimulates multiple cytoplasmic signaling cascades that regulate life process.Rain is a regulator of Ras.Rain does not share significant sequence similarity w…		reviewed
Q5Y7A7	2B1D_HUMAN	HLA class II histocompatibility antigen, DRB1-13 beta chain	Binds peptides derived from antigens that access the endocytic route of antigen presenting cells (APC) and presents them on the cell surface for recognition by the CD4 T-cells. The peptide binding cleft accommodates peptides of 10-30 residues. The peptides presented by MHC class II molecules are generated mostly by degradation of proteins that access the endocytic route, where they are processed …	MHC class II molecules can present antigens through autophagosomes	MHC class II molecules can present antigens through autophagosomes. Autophagy is also a source of endogenous peptides, autophagosomes constitutively fuse with MHC class II loading compartments		reviewed
Q674R7	ATG9B_HUMAN	Autophagy-related protein 9B	Involved in autophagy and cytoplasm to vacuole transport (Cvt) vesicle formation. Plays a key role in the organization of the preautophagosomal structure/phagophore assembly site (PAS), the nucleating site for formation of the sequestering vesicle By similarity.	Involve in autophagy and cytoplasm to vacuole transport (Cvt) vesicle formation.	Involved in autophagy and cytoplasm to vacuole transport (Cvt) vesicle formation. Knockdown of APG9L1 in HeLa cells reduced starvation-induced autophagosome formation and that mouse Apg9l2 complemented the loss of APG9L1.APG9L1 is essential for mammalian autophagy and that APG9L2 is complementary to APG9L1.		reviewed
Q6PHR2	ULK3_HUMAN	Serine/threonine-protein kinase ULK3	Serine/threonine protein kinase that acts as a regulator of Sonic hedgehog (SHH) signaling and autophagy. Acts as a negative regulator of SHH signaling in the absence of SHH ligand: interacts with SUFU, thereby inactivating the protein kinase activity and preventing phosphorylation of GLI proteins (GLI1, GLI2 and/or GLI3). Positively regulates SHH signaling in the presence of SHH: dissociates fro…	Acts as a regulator of Sonic hedgehog (SHH) signaling and autophagy	Serine/threonine protein kinase that acts as a regulator of Sonic hedgehog (SHH) signaling and autophagy. Acts as a negative regulator of SHH signaling in the absence of SHH ligand: interacts with SUFU, thereby inactivating the protein kinase activity and preventing phosphorylation of GLI proteins (GLI1, GLI2 and/or GLI3). Positively regulates SHH signaling in the presence of SHH: dissociates fro…		reviewed
Q6PKG0	LARP1_HUMAN	La-related protein 1	RNA-binding protein that promotes translation of specific classes of mRNAs downstream of the mTORC1 complex. Associates with the mRNA 5'cap in an MTOR-dependent manner and associates with mRNAs containing a 5' terminal oligopyrimidine (5'TOP) motif, which is present in mRNAs encoding for ribosomal proteins and several components of the translation machinery. Associates with actively translating r…	Promotes translation of specific classes of mRNAs downstream of the mTORC1 complex.			reviewed
Q6UXG2	K1324_HUMAN	UPF0577 protein KIAA1324	May protect cells from cell death by inducing cytosolic vacuolization and upregulating the autophagy pathway.	Associated with the endosome–lysosome compartments	EIG121 is associated with the endosome–lysosome compartments and may have an important role in autophagy.		reviewed
Q6VVB1	NHLC1_HUMAN	E3 ubiquitin-protein ligase NHLRC1	E3 ubiquitin-protein ligase. Together with the phosphatase EPM2A/laforin, appears to be involved in the clearance of toxic polyglucosan and protein aggregates via multiple pathways. In complex with EPM2A/laforin and HSP70, suppresses the cellular toxicity of misfolded proteins by promoting their degradation through the ubiquitin-proteasome system (UPS). Ubiquitinates the glycogen-targeting protei…	Promotes proteasome-independent protein degradation through the macroautophagy pathway and may have an important role in autophagy.	Also promotes proteasome-independent protein degradation through the macroautophagy pathway.	Lafora	reviewed
Q6ZNE5	BAKOR_HUMAN	Beclin 1-associated autophagy-related key regulator	Required for both basal and inducible autophagy. Determines the localization of the autophagy-specific PI3-kinase complex. Plays a role in autophagosome formation and MAP1LC3/LC3 conjugation to phosphatidylethanolamine. Promotes BECN1 translocation from the trans-Golgi network to autophagosomes. Enhances PIK3C3 activity in a BECN1-dependent manner.	Determines the localization of the autophagy-specific PI3-kinase complex	An autophagy-specific phosphatidylinositol 3-kinase (PI3-kinase) complex, consisting of hVps34, hVps15, Beclin-1, and Atg14L, has been identified in mammalian cells. Atg14L is specific to this autophagy complex and localizes to the endoplasmic reticulum (ER).Beclin 1 forms two distinct phosphatidylinositol 3-kinase complexes with mammalian Atg14 and UVRAG.Determines the localization of the autoph…		reviewed
Q7Z3C6	ATG9A_HUMAN	Autophagy-related protein 9A	Involved in autophagy and cytoplasm to vacuole transport (Cvt) vesicle formation. Plays a key role in the organization of the preautophagosomal structure/phagophore assembly site (PAS), the nucleating site for formation of the sequestering vesicle. Cycles between a juxta-nuclear trans-Golgi network compartment and late endosomes. Nutrient starvation induces accumulation on autophagosomes. Starvat…	Plays a key role in the organization of the preautophagosomal structure/phagophore assembly site	Involved in autophagy and cytoplasm to vacuole transport (Cvt) vesicle formation. Plays a key role in the organization of the preautophagosomal structure/phagophore assembly site (PAS), the nucleating site for formation of the sequestering vesicle. Cycles between a juxta-nuclear trans-Golgi network compartment and late endosomes. Nutrient starvation induces accumulation on autophagosomes. Starvat…		reviewed
Q86TL0	ATG4D_HUMAN	Cysteine protease ATG4D	Cysteine protease ATG4D: Cysteine protease required for the cytoplasm to vacuole transport (Cvt) and autophagy. Cleaves the C-terminal amino acid of ATG8 family proteins MAP1LC3 and GABARAPL2, to reveal a C-terminal glycine. Exposure of the glycine at the C-terminus is essential for ATG8 proteins conjugation to phosphatidylethanolamine (PE) and insertion to membranes, which is necessary for autop…	Plays a role as an autophagy regulator that links mitochondrial dysfunction with apoptosis	Cysteine protease ATG4D, mitochondrial: Plays a role as an autophagy regulator that links mitochondrial dysfunction with apoptosis. The mitochondrial import of ATG4D during cellular stress and differentiation may play important roles in the regulation of mitochondrial physiology, ROS, mitophagy and cell viability.		reviewed
Q86UE8	TLK2_HUMAN	Serine/threonine-protein kinase tousled-like 2	Serine/threonine-protein kinase involved in the process of chromatin assembly and probably also DNA replication, transcription, repair, and chromosome segregation. Phosphorylates the chromatin assembly factors ASF1A AND ASF1B. Phosphorylation of ASF1A prevents its proteasome-mediated degradation, thereby enhancing chromatin assembly. Negative regulator of amino acid starvation-induced autophagy.	Negative regulation of autophagy	Negative regulator of amino acid starvation-induced autophagy.		reviewed
Q8IVP5	FUND1_HUMAN	FUN14 domain-containing protein 1	Acts as an activator of hypoxia-induced mitophagy, an important mechanism for mitochondrial quality control.	Act as a receptor for hypoxia-induced mitophagy	The overexpression of FUNDC1 in HeLa cells resulted in fragmentation of mitochondria and uptake of mitochondria into LC3 and LAMP1 positive autophagic vesicles, with subsequent loss of mitochondrial volume and protein content. Coimmunoprecipitation analysis revealed that FUNCD1, via its cytosolic N-terminal YxxL motif, interacted directly with LC3. Mutation of the YxxL motif abrogated interaction…		reviewed
Q8IXH6	T53I2_HUMAN	Tumor protein p53-inducible nuclear protein 2	Dual regulator of transcription and autophagy. Positively regulates autophagy and is required for autophagosome formation and processing. May act as a scaffold protein that recruits MAP1LC3A, GABARAP and GABARAPL2 and brings them to the autophagosome membrane by interacting with VMP1 where, in cooperation with the BECN1-PI3-kinase class III complex, they trigger autophagosome development. Acts as…	Required for autophagosome formation and processing.	TP53INP2 binds to the LC3-related proteins GABARAP and GABARAP-like2, and interacts with these proteins, as well as with LC3 and with the autophagosome transmembrane protein VMP1. TP53INP2 translocates from the nucleus to the autophagosome structures after activation of autophagy by rapamycin or starvation. Also, TP53INP2 expression is necessary for autophagosome development because its small int…		reviewed
Q8IY31	TM192_HUMAN	Transmembrane protein 192	Mouse Ift20 copurified with the IFT complex B subunits Ift52, Ift57, and Ift88 from mouse kidney cells. Knockdown of Ift20 blocked ciliary assembly and reduced the amount of polycystin-2 associated with cilia, but it had no effect on Golgi structure.	Involved in regulation of autophagic vacuole assembly	Involved in autophagy since it is required for trafficking of ATG16L and the expansion of the autophagic compartment.		reviewed
Q8IYT8	ULK2_HUMAN	Serine/threonine-protein kinase ULK2	Serine/threonine-protein kinase involved in autophagy in response to starvation. Acts upstream of phosphatidylinositol 3-kinase PIK3C3 to regulate the formation of autophagophores, the precursors of autophagosomes. Part of regulatory feedback loops in autophagy: acts both as a downstream effector and a negative regulator of mammalian target of rapamycin complex 1 (mTORC1) via interaction with RPT…	Regulates starvation-induced autophagosome formation	The isolated C-terminal domains of Ulk1 and Ulk2 functioned as dominant-negative inhibitors of starvation-induced autophagosome formation and protein degradation.		reviewed
Q8N122	RPTOR_HUMAN	Regulatory-associated protein of mTOR	Involved in the control of the mammalian target of rapamycin complex 1 (mTORC1) activity which regulates cell growth and survival, and autophagy in response to nutrient and hormonal signals; functions as a scaffold for recruiting mTORC1 substrates. mTORC1 is activated in response to growth factors or amino acids. Growth factor-stimulated mTORC1 activation involves a AKT1-mediated phosphorylation …	Involved in the control of the mammalian target of rapamycin complex 1 (mTORC1) activity which regulates autophagy	RAPTOR has a positive role in nutrient-stimulated signaling to the downstream effector S6K1, maintenance of cell size, and MTOR protein expression. The association of RAPTOR with MTOR also negatively regulates the MTOR kinase activity. Conditions that repress the pathway, such as nutrient deprivation and mitochondrial uncoupling, stabilize the MTOR-RAPTOR association and inhibit MTOR kinase activ…		reviewed
Q8N682	DRAM1_HUMAN	DNA damage-regulated autophagy modulator protein 1 (Damage-regulated autophagy modulator)	Lysosomal modulator of autophagy that plays a central role in p53/TP53-mediated apoptosis. Not involved in p73/TP73-mediated autophagy.	Lysosomal modulator of autophagy that plays a central role in p53/TP53-mediated apoptosis.	Lysosomal modulator of autophagy that plays a central role in p53/TP53-mediated apoptosis. Not involved in p73/TP73-mediated autophagy. Using RT-PCR and gene silencing experiments, Crighton et al. (2006) showed that cellular stress induced DRAM expression via endogenous p53. Chromatin immunoprecipitation analysis, followed by reporter and mutation analyses, revealed a p53-binding site in intron 1…	-	reviewed
Q8N726	CD2A2_HUMAN	Cyclin-dependent kinase inhibitor 2A, isoform 4 (p14ARF) (p19ARF)	Capable of inducing cell cycle arrest in G1 and G2 phases. Acts as a tumor suppressor. Binds to MDM2 and blocks its nucleocytoplasmic shuttling by sequestering it in the nucleolus. This inhibits the oncogenic action of MDM2 by blocking MDM2-induced degradation of p53 and enhancing p53-dependent transactivation and apoptosis. Also induces G2 arrest and apoptosis in a p53-independent manner by prev…	Isoform 6 may be involved in regulation of autophagy and caspase-independent cell death; the short-lived mitochondrial isoform is stabilized by C1QBP	Isoform 6 may be involved in regulation of autophagy and caspase-independent cell death; the short-lived mitochondrial isoform is stabilized by C1QBP.Reef et al. (2006) identified mouse and human smARF, a short mitochondrial form of p19(ARF) that results from initiation of translation at met45 in mice and met48 in humans. Overexpression of smARF led to induction of massive autophagy and to caspas…	-	reviewed
Q8NAA4	A16L2_HUMAN	Autophagy-related protein 16-2 (APG16-like 2) (WD repeat-containing protein 80)	May play a role in autophagy.	May play a role in autophagy.	May play a role in autophagy.	-	reviewed
Q8NEM7	SP20H_HUMAN	Transcription factor SPT20 homolog (p38-interacting protein) (p38IP)	Required for MAP kinase p38 (MAPK11, MAPK12, MAPK13 and/or MAPK14) activation during gastrulation. Required for down-regulation of E-cadherin during gastrulation by regulating E-cadherin protein level downstream from NCK-interacting kinase (NIK) and independently of the regulation of transcription by FGF signaling and Snail By similarity. Required for starvation-induced ATG9A trafficking during a…	Required for starvation-induced ATG9A trafficking during autophagy		-	reviewed
Q8NHG7	SVIP_HUMAN	Small VCP/p97-interacting protein	-	Positive regulation of autophagy	SVIP overexpression markedly relocalizes p97/VCP from the cytosol to the plasma membrane, cytoplasmic foci and juxtanuclear vacuoles. SVIP overexpression also induces colocalization of GFP-LC3, p62, polyubiquitin and lamp1 to the p97/VCP-positive cytoplasmic foci and juxtanuclear vacuoles. Functionally, endogenous SVIP regulates autophagy by facilitating LC3 lipidation, enhancing p62 expression a…	-	reviewed
Q8NHX9	TPC2_HUMAN	Two pore calcium channel protein 2 (Voltage-dependent calcium channel protein TPC2)	Nicotinic acid adenine dinucleotide phosphate (NAADP) receptor that may function as one of the major voltage-gated Ca2+ channels (VDCC) across the lysosomal membrane. May be involved in smooth muscle contraction.	Leucine-rich repeat kinase 2 regulates autophagy through a calcium-dependent pathway involving NAADP	Leucine-rich repeat kinase 2 regulates autophagy through a calcium-dependent pathway involving NAADP	Skin/hair/eye pigmentation 10, blond/brown hair	reviewed
Q8TDY2	RBCC1_HUMAN	RB1-inducible coiled-coil protein 1 (FAK family kinase-interacting protein of 200 kDa) (FIP200)	Plays a role as a modulator of TGF-beta-signaling by restricting substrate specificity of RNF111. Involved in autophagy. Regulates early events but also late events of autophagosome formation through direct interaction with Atg16L1. Required for the formation of the autophagosome-like double-membrane structure that surrounds the Salmonella-containing vacuole (SCV) duting S.typhimurium infection a…	Involved in autophagy. Regulates early events but also late events of autophagosome formation through direct interaction with Atg16L1. Required for the formation of the autophagosome-like double-membrane structure that surrounds the Salmonella-containing vacuole (SCV) duting S.typhimurium infection and subsequent xenophagy.	Involved in autophagy. Under starvation conditions, is localized to puncate structures primarily representing the isolation membrane that sequesters a portion of the cytoplasm resulting in the formation of an autophagosome.Regulates early events but also late events of autophagosome formation through direct interaction with Atg16L1. Required for the formation of the autophagosome-like double-memb…	Breast cancer, somatic	reviewed
Q92622	RUBIC_HUMAN	Run domain Beclin-1 interacting and cysteine-rich containing protein (Rubicon) (Beclin-1 associated RUN domain containing protein) (Baron)	Negatively regulates endocytic trafficking. Impairs the autophagosome maturation process. May inhibit PIK3C3 activity By similarity.	Negative regulation of autophagy	Impairs the autophagosome maturation process. May inhibit PIK3C3 activity By similarity.Forms a complex with BECN1, PIK3C3, PIK3R4 and UVRAG, but not with ATG14. The complex containing ATG14 up-regulates autophagy, while the one containing Rubicon down-regulates autophagy By similarity.	Spinocerebellar ataxia, autosomal recessive 15	reviewed
Q95IE3	2B1C_HUMAN	HLA class II histocompatibility antigen, DRB1-12 beta chain (MHC class II antigen DRB1*12) (DR-12) (DR12)	Binds peptides derived from antigens that access the endocytic route of antigen presenting cells (APC) and presents them on the cell surface for recognition by the CD4 T-cells. The peptide binding cleft accommodates peptides of 10-30 residues. The peptides presented by MHC class II molecules are generated mostly by degradation of proteins that access the endocytic route, where they are processed …	Involved in antigen processing and presentation of exogenous peptide antigen via MHC class II.MHC class II molecules can present antigens through autophagosomes	Involved in antigen processing and presentation of exogenous peptide antigen via MHC class II.MHC class II molecules can present antigens through autophagosomes	Multiple sclerosis;Pemphigoid;Rheumatoid arthritis;Sarcoidosis	reviewed
Q969Q5	RAB24_HUMAN	Ras-related protein Rab-24	May be involved in autophagy-related processes.	May be involved in autophagy-related processes.	May be involved in autophagy-related processes.	-	reviewed
Q96A56	T53I1_HUMAN	Tumor protein p53-inducible nuclear protein 1 (Stress-induced protein) (p53-dependent damage-inducible nuclear protein 1) (p53DINP1)	Antiproliferative and proapoptotic protein involved in cell stress response which acts as a dual regulator of transcription and autophagy. Acts as a positive regulator of autophagy. In response to cellular stress or activation of autophagy, relocates to autophagosomes where it interacts with autophagosome-associated proteins GABARAP, GABARAPL1/L2, MAP1LC3A/B/C and regulates autophagy. Acts as an …	Positive regulation of autophagy	Acts as a positive regulator of autophagy. In response to cellular stress or activation of autophagy, relocates to autophagosomes where it interacts with autophagosome-associated proteins GABARAP, GABARAPL1/L2, MAP1LC3A/B/C and regulates autophagy. Acts as a tumor suppressor by inducing cell death by an autophagy and caspase-dependent mechanism.Shuttles between the nucleus and the cytoplasm, depe…	-	reviewed
Q96BY7	ATG2B_HUMAN	Autophagy-related protein 2 homolog B	equired for both autophagosome formation and regulation of lipid droplet morphology and dispersion.	Required for both autophagosome formation and regulation of lipid droplet morphology and dispersion.	Required for both autophagosome formation and regulation of lipid droplet morphology and dispersion.	-	reviewed
Q96CC6	RHDF1_HUMAN	Inactive rhomboid protein 1 (iRhom1) (Epidermal growth factor receptor-related protein) (Rhomboid 5 homolog 1) (Rhomboid family member 1) (p100hRho)	Rhomboid protease-like protein which has no protease activity but regulates the secretion of several ligands of the epidermal growth factor receptor. Indirectly activates the epidermal growth factor receptor signaling pathway and may thereby regulate sleep, cell survival, proliferation and migration.	Human rhomboid family-1 gene silencing causes apoptosis or autophagy to epithelial cancer cells and inhibits xenograft tumor growth.	Human rhomboid family-1 gene silencing causes apoptosis or autophagy to epithelial cancer cells and inhibits xenograft tumor growth.	-	reviewed
Q96DT6	ATG4C_HUMAN	Cysteine protease ATG4C (EC 3.4.22.-) (AUT-like 3 cysteine endopeptidase) (Autophagin-3) (Autophagy-related cysteine endopeptidase 3) (Autophagy-related protein 4 homolog C)	Cysteine protease required for the cytoplasm to vacuole transport (Cvt) and autophagy. Is not essential for autophagy development under normal conditions but is required for a proper autophagic response under stressful conditions such as prolonged starvation By similarity. Cleaves the C-terminal amino acid of ATG8 family proteins MAP1LC3 and GABARAPL2, to reveal a C-terminal glycine. Exposure of …	Is not essential for autophagy development under normal conditions but is required for a proper autophagic response under stressful conditions such as prolonged starvation By similarity.	Is not essential for autophagy development under normal conditions but is required for a proper autophagic response under stressful conditions such as prolonged starvation By similarity.Exposure of the glycine at the C-terminus is essential for ATG8 proteins conjugation to phosphatidylethanolamine (PE) and insertion to membranes, which is necessary for autophagy.	-	reviewed
Q96GC9	VMP1_HUMAN	Vacuole membrane protein 1 (Transmembrane protein 49)	Stress-induced protein that, when overexpressed, promotes formation of intracellular vacuoles followed by cell death. May be involved in the cytoplasmic vacuolization of acinar cells during the early stage of acute pancreatitis. Plays a role in the initial stages of the autophagic process through its interaction with BECN1 By similarity. Involved in cell-cell adhesion. Plays an essential role in …	Plays a role in the initial stages of the autophagic process through its interaction with BECN1 By similarity	Plays a role in the initial stages of the autophagic process through its interaction with BECN1 By similarity	-	reviewed
Q96GF1	RN185_HUMAN	E3 ubiquitin-protein ligase RNF185 (EC 6.3.2.-) (RING finger protein 185)	E3 ubiquitin-protein ligase that regulates selective mitochondrial autophagy by mediating 'Lys-63'-linked polyubiquitination of BNIP1. Responsible for the cotranslational ubiquitination and degradation of CFTR in the ERAD pathway. Preferentially associates with the E2 enzymes UBE2J1 and UBE2J2.	E3 ubiquitin-protein ligase that regulates selective mitochondrial autophagy by mediating 'Lys-63'-linked polyubiquitination of BNIP1.	E3 ubiquitin-protein ligase that regulates selective mitochondrial autophagy by mediating 'Lys-63'-linked polyubiquitination of BNIP1.	-	reviewed
Q96LT7	CI072_HUMAN	Protein C9orf72	May play a role in endosomal trafficking and autophagy.	May play a role in autophagy.	C9ORF72 colocalized with Rab proteins implicated in autophagy and endocytic transport: Rab1, Rab5, Rab7 and Rab11 in neuronal cell lines, primary cortical neurons and human spinal cord motor neurons, consistent with previous predictions that C9ORF72 bears Rab guanine exchange factor activity. Consistent with this notion, C9ORF72 was present in the extracellular space and as cytoplasmic vesicles. …	Amyotrophic lateral sclerosis and/or frontotemporal dementia	reviewed
Q96NL1	TMM74_HUMAN	Transmembrane protein 74	Plays an essential role in autophagy. TMEM74-induced autophagy may involve PI3K signal transduction.	TMEM74-induced autophagy may involve PI3K signal transduction.	Plays an essential role in autophagy. TMEM74-induced autophagy may involve PI3K signal transduction.Yu et al. (2008) found that overexpression of TMEM74 in HeLa cells induced characteristics of autophagy, including extensive cytoplasmic vacuolization, with remnants of mitochondria and other cell organelles enclosed within vacuoles, and redistribution of LC3 (MAP1LC3A; 601242) into cytoplasmic dot…	-	reviewed
Q96S99	PKHF1_HUMAN	Pleckstrin homology domain-containing family F member 1 (PH domain-containing family F member 1) (Lysosome-associated apoptosis-inducing protein containing PH and FYVE domains) (Apoptosis-inducing protein) (PH and FYVE domain-containing protein 1) (Phafin-1) (Zinc finger FYVE domain-containing protein 15)	May induce apoptosis through the lysosomal-mitochondrial pathway. Translocates to the lysosome initiating the permeabilization of lysosomal membrane (LMP) and resulting in the release of CTSD and CTSL to the cytoplasm. Triggers the caspase-independent apoptosis by altering mitochondrial membrane permeabilization (MMP) resulting in the release of PDCD8.	Positive regulation of autophagy	Positive regulation of autophagy.Lysosomal targeting of phafin1 mediated by Rab7 induces autophagosome formation	-	reviewed
Q99570	PI3R4_HUMAN	Phosphoinositide 3-kinase regulatory subunit 4 (PI3-kinase regulatory subunit 4) (EC 2.7.11.1) (PI3-kinase p150 subunit) (Phosphoinositide 3-kinase adaptor protein)	Regulatory subunit of the PI3K complex. May regulate membrane trafficking late in the endocytic pathway.	Regulatory subunit of the PI3K complex	Regulatory subunit of the PI3K complex	-	reviewed
Q99689	FEZ1_HUMAN	Fasciculation and elongation protein zeta-1 (Zygin I) (Zygin-1)	May be involved in axonal outgrowth as component of the network of molecules that regulate cellular morphology and axon guidance machinery. Able to restore partial locomotion and axonal fasciculation to C.elegans unc-76 mutants in germline transformation experiments. May participate in the transport of mitochondria and other cargos along microtubules.	Amino acid starvation-induced autophagy requires SCOC (short coiled-coil protein), a Golgi protein, which interacts with fasciculation and elongation protein zeta 1 (FEZ1), an ULK1-binding protein.	Amino acid starvation-induced autophagy requires SCOC (short coiled-coil protein), a Golgi protein, which interacts with fasciculation and elongation protein zeta 1 (FEZ1), an ULK1-binding protein.	-	reviewed
Q9BQS8	FYCO1_HUMAN	FYVE and coiled-coil domain-containing protein 1 (Zinc finger FYVE domain-containing protein 7)	May mediate microtubule plus end-directed vesicle transport.	Localizes to the external but not to the internal membrane of autophagosomes, and upon autophagosome/late endosome/lysosome fusion, it stays on the external surface of autolysosomes.	Localizes to the external but not to the internal membrane of autophagosomes, and upon autophagosome/late endosome/lysosome fusion, it stays on the external surface of autolysosomes.Cataract 18 is caused by mutations affecting the gene represented in this entry. Pathogenic mutations in FYCO1 can affect intracellular transport of autophagocytic vesicles from the perinuclear area to the periphery, …	Cataract 18, autosomal recessive	reviewed
Q9BRR0	ZKSC3_HUMAN	Zinc finger protein with KRAB and SCAN domains 3 (Zinc finger and SCAN domain-containing protein 13) (Zinc finger protein 306) (Zinc finger protein 309) (Zinc finger protein 47 homolog) (Zf47) (Zfp-47)	Transcriptional factor that binds to the consensus sequence 5'-[GT][AG][AGT]GGGG-3' and acts as a repressor of autophagy. Specifically represses expression of genes involved in autophagy and lysosome biogenesis/function such as MAP1LC3B, ULK1 or WIPI2. Associates with chromatin at the ITGB4 and VEGF promoters. Also acts as a transcription activator and promotes cancer cell progression and/or miga…	Negative regulation of autophagy	Under starvation conditions translocates to the cytoplasm, allowing expression of target genes involved in autophagy and lysosome biogenesis/function.Specifically represses expression of genes involved in autophagy and lysosome biogenesis/function such as MAP1LC3B, ULK1 or WIPI2	-	reviewed
Q9BSB4	ATGA1_HUMAN	Autophagy-related protein 101	Autophagy factor required for autophagosome formation. Stabilizes ATG13, protecting it from proteasomal degradation.	Autophagy factor required for autophagosome formation.	Autophagy factor required for autophagosome formation.Using protein interaction assays, Mercer et al. (2009) found that ATG101 interacted with ATG13 and with the macroautophagy proteins ULK1 and FIP200 (RB1CC1; 606837). Immunoprecipitation analysis revealed that ATG13, ATG101, ULK1, and FIP200 formed a complex that redistributed to punctate structures following starvation-induced autophagy in HEK…		reviewed
Q9BTA9	WAC_HUMAN	WW domain-containing adapter protein with coiled-coil	Acts as a linker between gene transcription and histone H2B monoubiquitination at 'Lys-120' (H2BK120ub1). Interacts with the RNA polymerase II transcriptional machinery via its WW domain and with RNF20-RNF40 via its coiled coil region, thereby linking and regulating H2BK120ub1 and gene transcription. Regulates the cell-cycle checkpoint activation in response to DNA damage. Positive regulator of a…	Positive regulation of autophagy	It is required for starvation-induced autophagy but also acts as a potential negative regulator of the ubiquitin-proteasome system.Histone H2B ubiquitination plays an important role in regulating chromatin organization during gene transcription. It has been shown that RNF20/40 regulates H2B ubiquitination.		reviewed
Q9BTX3	TM208_HUMAN	Transmembrane protein 208	May function as a negative regulator of endoplasmic reticulum-stress induced autophagy.	Possibly negative regulation of autophagy	It can regulate both autophagy and ER stress.When overexpressed, TMEM208 impaired autophagy as characterized by the decrease of the accumulation of LC3-II, decreased degradation of autophagic substrates, and reduced expression of critical effectors and vital molecules of the ER stress and autophagy processes. In contrast, knockdown of the TMEM208 gene promoted autophagy, as demonstrated by the in…		reviewed
Q9BXM7	PINK1_HUMAN	Serine/threonine-protein kinase PINK1, mitochondrial (EC 2.7.11.1) (BRPK) (PTEN-induced putative kinase protein 1)	Protects against mitochondrial dysfunction during cellular stress by phosphorylating mitochondrial proteins. Involved in the clearance of damaged mitochondria via selective autophagy (mitophagy) by mediating activation and translocation of PARK2. Targets PARK2 to dysfunctional depolarized mitochondria through the phosphorylation of MFN2. Activates PARK2 in 2 steps: (1) by mediating phosphorylatio…	Involved in the clearance of damaged mitochondria via selective autophagy (mitophagy) by mediating activation and translocation of PARK2.	In HeLa cells and mouse and human neuronal cells, PINK1 accumulation was both necessary and sufficient to recruit parkin to the mitochondria, where parkin induced autophagy of damaged mitochondria. Parkinson disease-associated mutations in both PARK2 and PINK1 disrupted parkin recruitment and parkin-induced mitophagy at distinct steps.Parkin and PINK1 coimmunoprecipitated in neuroblastoma cells, …	Parkinson disease 6, early onset	reviewed
Q9BXS4	TMM59_HUMAN	Transmembrane protein 59 (Liver membrane-bound protein)	Acts as a regulator of autophagy in response to S.aureus infection by promoting activation of LC3 (MAP1LC3A, MAP1LC3B or MAP1LC3C). Acts by interacting with ATG16L1, leading to promote a functional complex between LC3 and ATG16L1 and promoting LC3 lipidation and subsequent activation of autophagy. Modulates the O-glycosylation and complex N-glycosylation steps occurring during the Golgi maturatio…	Acts as a regulator of autophagy in response. Acts by interacting with ATG16L1, leading to promote a functional complex between LC3 and ATG16L1 and promoting LC3 lipidation and subsequent activation of autophagy.			reviewed
Q9BY60	GBRL3_HUMAN	Gamma-aminobutyric acid receptor-associated protein-like 3 (GABA(A) receptor-associated protein-like 3)	Ubiquitin-like modifier involved in autophagosome formation. Whereas LC3s are involved in elongation of the phagophore membrane, the GABARAP/GATE-16 subfamily is essential for a later stage in autophagosome maturation By similarity.	Ubiquitin-like modifier involved in autophagosome formation. The GABARAP/GATE-16 subfamily is essential for a later stage in autophagosome maturation.			reviewed
Q9C0C7	AMRA1_HUMAN	Activating molecule in BECN1-regulated autophagy protein 1	Regulates autophagy and development of the nervous system. Involved in autophagy in controlling protein turnover during neuronal development, and in regulating normal cell survival and proliferation By similarity.	Regulates autophagy and development of the nervous system. Involved in autophagy in controlling protein turnover during neuronal development, and in regulating normal cell survival.	A central region of human AMBRA1 bound BECN1 (604378), a component of the class III phosphatidylinositol-3 kinase complex (VPS34, or PIK3C3; 602609) that regulates autophagosome formation. Downregulation of AMBRA1 expression in a human fibrosarcoma cell line decreased autophagy and the rate of cell proliferation. Conversely, overexpression of AMBRA1 increased autophagy and the rate of cell prolif…		reviewed
Q9GIY3	2B1E_HUMAN	HLA class II histocompatibility antigen, DRB1-14 beta chain (MHC class II antigen DRB1*14) (DR-14) (DR14)	Binds peptides derived from antigens that access the endocytic route of antigen presenting cells (APC) and presents them on the cell surface for recognition by the CD4 T-cells. The peptide binding cleft accommodates peptides of 10-30 residues. The peptides presented by MHC class II molecules are generated mostly by degradation of proteins that access the endocytic route, where they are processed …	MHC class II molecules can present antigens through autophagosomes.	MHC class II molecules can present antigens through autophagosomes.Autophagy is a source of endogenous peptides, autophagosomes constitutively fuse with MHC class II loading compartments.	Multiple sclerosis, susceptibility to, 1; Pemphigoid, susceptibility to; Rheumatoid arthritis, susceptibility to; Sarcoidosis, susceptibility to, 1.	reviewed
Q9H082	RB33B_HUMAN	Ras-related protein Rab-33B	Protein transport. Acts, in coordination with RAB6A, to regulate intra-Golgi retrograde trafficking. It is involved in autophagy, acting as a modulator of autophagosome formation.	Involved in autophagy, acting as a modulator of autophagosome formation.	Involved in autophagy, acting as a modulator of autophagosome formation.Interacts with ATG16L; the interaction is important for autophagosome formation.	Smith-McCort dysplasia 2	reviewed
Q9H0K1	SIK2_HUMAN	Serine/threonine-protein kinase SIK2 (EC 2.7.11.1) (Qin-induced kinase) (Salt-inducible kinase 2) (SIK-2) (Serine/threonine-protein kinase SNF1-like kinase 2)	Phosphorylates 'Ser-794' of IRS1 in insulin-stimulated adipocytes, potentially modulating the efficiency of insulin signal transduction. Inhibits CREB activity by phosphorylating and repressing TORCs, the CREB-specific coactivators.	Positive regulation of autophagy	Overexpression of acetylation-mimetic mutant of SIK2 (SIK2-K53Q) resulted in accumulation of autophagosomes.Knockdown of SIK2 abrogated autophagosome and lysosome fusion.		reviewed
Q9H0Y0	ATG10_HUMAN	Ubiquitin-like-conjugating enzyme ATG10 (EC 6.3.2.-) (Autophagy-related protein 10) (APG10-like)	E2-like enzyme involved in autophagy. Acts as an E2-like enzyme that catalyzes the conjugation of ATG12 to ATG5. ATG12 conjugation to ATG5 is required for autophagy. Likely serves as an ATG5-recognition molecule. Not involved in ATG12 conjugation to ATG3 By similarity. Plays a role in adenovirus-mediated cell lysis.	E2-like enzyme involved in autophagy.	Autophagy is a process for the bulk degradation of cytosolic compartments by lysosomes. ATG10 is an E2-like enzyme involved in 2 ubiquitin-like modifications essential for autophagosome formation: ATG12 (609608)-ATG5 (604261) conjugation and modification of a soluble form of MAP-LC3 (MAP1LC3A; 601242), a homolog of yeast Apg8, to a membrane-bound form.		reviewed
Q9H8M9	EVA1A_HUMAN	Protein eva-1 homolog A (Protein FAM176A) (Transmembrane protein 166)	Acts as a regulator of programmed cell death, mediating both autophagy and apoptosis.	Positive regulation of autophagy	Acts as a regulator of programmed cell death, mediating both autophagy and apoptosis. Suppression of TMEM166 expression by small interference RNA inhibited starvation-induced autophagy in HeLa cells		reviewed
Q9HA65	TBC17_HUMAN	TBC1 domain family member 17	Probable GTPase-activating protein for Rab8; its transient association with Rab8 is mediated by OPTN. Inhibits Rab8-mediated endocytic trafficking, such as of transferrin receptor (TfR) and reduces Rab8 recruitnment to tubules emanating from the endocytic recycling compartment (ERC). Involved in regulation of autophagy. Mediates inhibition of autophagy caused by the OPTN variant GLC1E LYS-50; the…	Negative regulation of autophagy	Mediates inhibition of autophagy caused by the OPTN variant GLC1E LYS-50; the function requires its catalytic activity, however, the involved Rab is not known.		reviewed
Q9HCE0	EPG5_HUMAN	Ectopic P granules protein 5 homolog	Involved in autophagy. May play a role in a late step of autophagy, such as clearance of autophagosomal cargo.	May play a role in a late step of autophagy.	EPG5 is the human homolog of the C. elegans epg5 gene, which encodes a protein with a key role in the autophagy pathway. Autophagy is a highly conserved lysosomal degradation pathway with fundamental roles in cellular homeostasis, embryonic development, and muscle remodeling. Vici syndrome results from defective autophagy. Upregulation of the sarcomere-associated autophagy proteins SQSTM1 (p62) (…	Vici syndrome.	reviewed
Q9NNW5	WDR6_HUMAN	WD repeat-containing protein 6	Enhances the STK11/LKB1-induced cell growth suppression activity. Negative regulator of amino acid starvation-induced autophagy.	Negative regulation of autophagy	Negative regulator of amino acid starvation-induced autophagy.		reviewed
Q9NSY0	NRBP2_HUMAN	Nuclear receptor-binding protein 2	May regulate apoptosis of neural progenitor cells during their differentiation.	Negative regulation of autophagy	Autophagy is a process of bulk degradation of cytoplasmic components by the lysosome/vacuole and has a significant relationship to several neurodegenerative disorders and myopathies in mammals. One of APG gene products essential for autophagy in yeast, Apg3p, is a protein-conjugating enzyme for Apg8p lipidation		reviewed
Q9P0V3	SH3B4_HUMAN	SH3 domain-binding protein 4 (EH-binding protein 10) (Transferrin receptor-trafficking protein)	May function in transferrin receptor internalization at the plasma membrane through a cargo-specific control of clathrin-mediated endocytosis. Alternatively, may acts as a negative regulator of the amino acid-induced TOR signaling by inhibiting the formation of active Rag GTPase complexes. Preferentially binds inactive Rag GTPase complexes and prevents their interaction with the mTORC1 complex in…	May indirectly regulate cell growth, proliferation and autophagy.	Inhibition of the insulin/insulin-like growth factor signalling pathway increases lifespan and protects against neurodegeneration in model organisms, and has been considered as a potential therapeutic target. This pathway is upstream of mTORC1, a negative regulator of autophagy. Thus, we expected autophagy to be activated by insulin-like growth factor-1 (IGF-1) inhibition, which could account for…		reviewed
Q9P2Y5	UVRAG_HUMAN	UV radiation resistance-associated gene protein (p63)	-	Positive regulation of autophagy	UVRAG binds to Beclin 1 and positively regulates autophagy		reviewed
Q9TQE0	2B19_HUMAN	HLA class II histocompatibility antigen, DRB1-9 beta chain (MHC class II antigen DRB1*9) (DR-9) (DR9)	Binds peptides derived from antigens that access the endocytic route of antigen presenting cells (APC) and presents them on the cell surface for recognition by the CD4 T-cells. The peptide binding cleft accommodates peptides of 10-30 residues. The peptides presented by MHC class II molecules are generated mostly by degradation of proteins that access the endocytic route; where they are processed …	MHC class II molecules can present antigens through autophagosomes.Autophagy is a source of endogenous peptides.	MHC class II molecules can present antigens through autophagosomes.Autophagy is a source of endogenous peptides.	Multiple sclerosis, susceptibility to, 1; Pemphigoid, susceptibility to; Rheumatoid arthritis, susceptibility to; Sarcoidosis, susceptibility to, 1.	reviewed
Q9UGI9	AAKG3_HUMAN	5'-AMP-activated protein kinase subunit gamma-3 (AMPK gamma3) (AMPK subunit gamma-3)	AMP/ATP-binding subunit of AMP-activated protein kinase (AMPK), an energy sensor protein kinase that plays a key role in regulating cellular energy metabolism. In response to reduction of intracellular ATP levels, AMPK activates energy-producing pathways and inhibits energy-consuming processes: inhibits protein, carbohydrate and lipid biosynthesis, as well as cell growth and proliferation. AMPK a…	Positive regulation of autophagy	In response to nutrient limitation, negatively regulates the mTORC1 complex by phosphorylating RPTOR component of the mTORC1 complex and by phosphorylating and activating TSC2. In response to nutrient limitation, promotes autophagy by phosphorylating and activating ATG1/ULK1. Ca(2+)-induced autophagy in mammalian cells utilized a signaling pathway that included CAMKK2, AMPK, and mTOR		reviewed
Q9UGJ0	AAKG2_HUMAN	5'-AMP-+C61:C179activated protein kinase subunit gamma-2 (AMPK gamma2) (AMPK subunit gamma-2) (H91620p)	AMP/ATP-binding subunit of AMP-activated protein kinase (AMPK), an energy sensor protein kinase that plays a key role in regulating cellular energy metabolism. In response to reduction of intracellular ATP levels, AMPK activates energy-producing pathways and inhibits energy-consuming processes: inhibits protein, carbohydrate and lipid biosynthesis, as well as cell growth and proliferation. AMPK a…	Positive regulation of autophagy	In response to nutrient limitation, negatively regulates the mTORC1 complex by phosphorylating RPTOR component of the mTORC1 complex and by phosphorylating and activating TSC2. In response to nutrient limitation, promotes autophagy by phosphorylating and activating ATG1/ULK1. Ca(2+)-induced autophagy in mammalian cells utilized a signaling pathway that included CAMKK2, AMPK, and mTOR	Cardiomyopathy, familial hypertrophic 6; Glycogen storage disease of heart, lethal congenital;Wolff-Parkinson-White syndrome.	reviewed
Q9UIL4	KIF25_HUMAN	Kinesin-like protein KIF25 (Kinesin-like protein 3)	Negative regulator of amino acid starvation-induced autophagy.	Negative regulation of amino acid starvation-induced autophagy.	Among the hits required for autophagosome formation are SCOC (short coiled-coil protein), a Golgi protein, which interacts with fasciculation and elongation protein zeta 1 (FEZ1), an ULK1-binding protein. SCOC forms a starvation-sensitive trimeric complex with UVRAG (UV radiation resistance associated gene) and FEZ1 and may regulate ULK1 and Beclin 1 complex activities. A second candidate WAC is …		reviewed
Q9ULC3	RAB23_HUMAN	Ras-related protein Rab-23	The small GTPases Rab are key regulators of intracellular membrane trafficking, from the formation of transport vesicles to their fusion with membranes. Rabs cycle between an inactive GDP-bound form and an active GTP-bound form that is able to recruit to membranes different set of downstream effectors directly responsible for vesicle formation, movement, tethering and fusion. Together with SUFU, …	Plays a role in autophagic vacuole assembly.	Rab23 was recruited to GAS-capturing forming autophagosomes. Knockdown of Rab23 expression decreased both LC3- and Atg5-positive GAS formation and caused the accumulation of LC3-positive structures that did not associate with intracellular GAS. It was suggested, therefore, that Rab23 is required for GcAV formation and is involved in GAS targeting of autophagic vacuoles. Furthermore, knockdown of …	Carpenter syndrome.	reviewed
Q9Y250	LZTS1_HUMAN	Leucine zipper putative tumor suppressor 1	Involved in the regulation of cell growth. May stabilize the active CDC2-cyclin B1 complex and thereby contribute to the regulation of the cell cycle and the prevention of uncontrolled cell proliferation. May act as a tumor suppressor.	Negative regulation of autophagy.	Negative regulation of autophagy.	Esophageal squamous cell carcinoma.	reviewed
Q9Y371	SHLB1_HUMAN	Endophilin-B1 (Bax-interacting factor 1) (Bif-1) (SH3 domain-containing GRB2-like protein B1)	May be required for normal outer mitochondrial membrane dynamics. Required for coatomer-mediated retrograde transport in certain cells. May recruit other proteins to membranes with high curvature. May promote membrane fusion.	Positive regulation of autophagy	Phosphorylated at Thr-145 by CDK5; this phosphorylation is required for autophagy induction in starved neurons and facilitates homodimerization.Cdk5-mediated phosphorylation of endophilin B1 is required for induced autophagy in models of Parkinson's disease.		reviewed
Q9Y484	WIPI4_HUMAN	WD repeat domain phosphoinositide-interacting protein 4 (WIPI-4) (WD repeat-containing protein 45)	Plays an important role in the autophagy pathway, which is the major intracellular degradation system by which cytoplasmic materials are packaged into autophagosomes and delivered to lysosomes for degradation.	Plays an important role in the autophagy pathway.	The WDR45 gene has an important role in the autophagy pathway, which is the major intracellular degradation system by which cytoplasmic materials are packaged into autophagosomes and delivered to lysosomes for degradation.	Neurodegeneration with brain iron accululation 5.	reviewed
Q9Y4B5	MTCL1_HUMAN	Microtubule cross-linking factor 1 (Coiled-coil domain-containing protein 165) (PAR-1-interacting protein) (SOGA family member 2)	Microtubule-associated factor involved in the late phase of epithelial polarization and microtubule dynamics regulation. Plays a role in the development and maintenance of non-centrosomal microtubule bundles at the lateral membrane in polarized epithelial cells.	May involved in regulation of autophagy	May involved in regulation of autophagy		reviewed
Q9Y4P8	WIPI2_HUMAN	WD repeat domain phosphoinositide-interacting protein 2 (WIPI-2) (WIPI49-like protein 2)	Probable early component of the autophagy machinery being involved in formation of preautophagosomal structures and their maturation into mature phagosomes in response to PtdIns3P. May bind PtdIns3P.	Probable early component of the autophagy machinery	Pancreatic cancer-associated downregulation of hWIPI-2 and hWIPI-4 supports the possibility that decreased autophagic activity is necessary for the malignant stages of pancreatic cancer.		reviewed
O15040	TCPR2_HUMAN	Tectonin beta-propeller repeat-containing protein 2	Probably plays a role as positive regulator of autophagy.	Possibly positive regulation of autophagy	Probably plays a role as positive regulator of autophagy.	Spastic paraplegia 49, autosomal recessive	reviewed
O15321	TM9S1_HUMAN	Transmembrane 9 superfamily member 1	Plays an essential role in autophagy.	Positive regulation of autophagy	Act as an autophagosome-inducing gene		reviewed
O60858	TRI13_HUMAN	E3 ubiquitin-protein ligase TRIM13	E3 ubiquitin ligase involved in the retrotranslocation and turnover of membrane and secretory proteins from the ER through a set of processes named ER-associated degradation (ERAD). This process acts on misfolded proteins as well as in the regulated degradation of correctly folded proteins. Enhances ionizing radiation-induced p53/TP53 stability and apoptosis via ubiquitinating MDM2 and AKT1 and d…	Positive regulation of autophagy	Positive regulation of autophagy Regulates ER stress-induced autophagy, and may act as a tumor suppressor.		reviewed
O75665	OFD1_HUMAN	Oral-facial-digital syndrome 1 protein	Component of the centrioles controlling mother and daughter centrioles length. Recruits to the centriole IFT88 and centriole distal appendage-specific proteins including CEP164. Involved in the biogenesis of the cilium, a centriole-associated function. The cilium is a cell surface projection found in many vertebrate cells required to transduce signals important for development and tissue homeosta…	not clear	Only OFD1 localized at the centriolar satellites is removed by autophagy, which is an important step in the ciliogenesis regulation By similarity.	Retinitis pigmentosa 23,Joubert syndrome 10,Oral-facial-digital syndrome 1,Simpson-Golabi-Behmel syndrome, type 2	reviewed
O94964	SOGA1_HUMAN	Protein SOGA1	Regulates autophagy by playing a role in the reduction of glucose production in an adiponectin- and insulin-dependent manner.	Regulates autophagy by playing a role in the reduction of glucose production in an adiponectin- and insulin-dependent manner.	Regulates autophagy by playing a role in the reduction of glucose production in an adiponectin- and insulin-dependent manner.	no entry in omim	reviewed
O95140	MFN2_HUMAN	Mitofusin-2	Essential transmembrane GTPase, which mediates mitochondrial fusion. Fusion of mitochondria occurs in many cell types and constitutes an important step in mitochondria morphology, which is balanced between fusion and fission. MFN2 acts independently of the cytoskeleton. It therefore plays a central role in mitochondrial metabolism and may be associated with obesity and/or apoptosis processes. Ove…	Involved in the clearance of damaged mitochondria via selective autophagy (mitophagy).	Involved in the clearance of damaged mitochondria via selective autophagy (mitophagy). Is required for PARK2 recruitment to dysfunctional mitochondria. Involved in the control of unfolded protein response (UPR) upon ER stress including activation of apoptosis and autophagy during ER stress.		reviewed
O95352	ATG7_HUMAN	Ubiquitin-like modifier-activating enzyme ATG7	E1-like activating enzyme involved in the 2 ubiquitin-like systems required for cytoplasm to vacuole transport (Cvt) and autophagy. Activates ATG12 for its conjugation with ATG5 as well as the ATG8 family proteins for their conjugation with phosphatidylethanolamine. Both systems are needed for the ATG8 association to Cvt vesicles and autophagosomes membranes. Required for autophagic death induced…	Positive regulation of autophagy	Both systems are needed for the ATG8 association to Cvt vesicles and autophagosomes membranes. Required for autophagic death induced by caspase-8 inhibition. Required for mitophagy which contributes to regulate mitochondrial quantity and quality by eliminating the mitochondria to a basal level to fulfill cellular energy requirements and preventing excess ROS production.		reviewed
P01906	DQA2_HUMAN	HLA class II histocompatibility antigen, DQ alpha 2 chain	Binds peptides derived from antigens that access the endocytic route of antigen presenting cells (APC) and presents them on the cell surface for recognition by the CD4 T-cells. The peptide binding cleft accommodates peptides of 10-30 residues. The peptides presented by MHC class II molecules are generated mostly by degradation of proteins that access the endocytic route, where they are processed …	MHC class II molecules can present antigens through autophagosomes	MHC class II molecules can present antigens through autophagosomes		reviewed
P01909	DQA1_HUMAN	HLA class II histocompatibility antigen, DQ alpha 1 chain	Binds peptides derived from antigens that access the endocytic route of antigen presenting cells (APC) and presents them on the cell surface for recognition by the CD4 T-cells. The peptide binding cleft accommodates peptides of 10-30 residues. The peptides presented by MHC class II molecules are generated mostly by degradation of proteins that access the endocytic route, where they are processed …	MHC class II molecules can present antigens through autophagosomes	MHC class II molecules can present antigens through autophagosomes	Celiac disease, susceptibility to	reviewed
P01911	2B1F_HUMAN	HLA class II histocompatibility antigen, DRB1-15 beta chain	Binds peptides derived from antigens that access the endocytic route of antigen presenting cells (APC) and presents them on the cell surface for recognition by the CD4 T-cells. The peptide binding cleft accommodates peptides of 10-30 residues. The peptides presented by MHC class II molecules are generated mostly by degradation of proteins that access the endocytic route, where they are processed …	MHC class II molecules can present antigens through autophagosomes	MHC class II molecules can present antigens through autophagosomes	Multiple sclerosis, susceptibility to, 1，Pemphigoid, susceptibility to，Rheumatoid arthritis, susceptibility to，Sarcoidosis, susceptibility to, 1	reviewed
P01912	2B13_HUMAN	HLA class II histocompatibility antigen, DRB1-3 chain	Binds peptides derived from antigens that access the endocytic route of antigen presenting cells (APC) and presents them on the cell surface for recognition by the CD4 T-cells. The peptide binding cleft accommodates peptides of 10-30 residues. The peptides presented by MHC class II molecules are generated mostly by degradation of proteins that access the endocytic route, where they are processed …	MHC class II molecules can present antigens through autophagosomes	MHC class II molecules can present antigens through autophagosomes	Multiple sclerosis, susceptibility to, 1，Pemphigoid, susceptibility to，Rheumatoid arthritis, susceptibility to，Sarcoidosis, susceptibility to, 1	reviewed
P01920	DQB1_HUMAN	HLA class II histocompatibility antigen, DRB1-15 beta chain	Binds peptides derived from antigens that access the endocytic route of antigen presenting cells (APC) and presents them on the cell surface for recognition by the CD4 T-cells. The peptide binding cleft accommodates peptides of 10-30 residues. The peptides presented by MHC class II molecules are generated mostly by degradation of proteins that access the endocytic route, where they are processed …	MHC class II molecules can present antigens through autophagosomes	MHC class II molecules can present antigens through autophagosomes	Multiple sclerosis, susceptibility to, 1，Pemphigoid, susceptibility to，Rheumatoid arthritis, susceptibility to，Sarcoidosis, susceptibility to, 1	reviewed
Q14694	UBP10_HUMAN	Ubiquitin carboxyl-terminal hydrolase 10	Hydrolase that can remove conjugated ubiquitin from target proteins such as p53/TP53, BECN1, SNX3 and CFTR. Acts as an essential regulator of p53/TP53 stability: in unstressed cells, specifically deubiquitinates p53/TP53 in the cytoplasm, leading to counteract MDM2 action and stabilize p53/TP53. Following DNA damage, translocates to the nucleus and deubiquitinates p53/TP53, leading to regulate th…	controls autophagy and p53/TP53 levels	regulate p53/TP53 stability. mediates deubiquitination of BECN1, a key regulator of autophagy, leading to stabilize the PIK3C3/VPS34-containing complexes		reviewed
