# Supplementary material for: ACTP: A webserver for predicting potential targets and relevant pathways of autophagy-modulating compounds
Source: Oncotarget. 2016 Jan 25;7(9):10015–22. doi: 10.18632/oncotarget.7015 (PMC4891100; doi:10.18632/oncotarget.7015)
Supplement: Supplementary file 4 [file oncotarget-07-10015-s004.xlsx]

## Sheet: Sheet1
Uniprot Accession	Uniprot ID	Full name	Function	Autophagy function (Brief)	Autophagy function	Disease	Status
Q9UIL1	SCOC_HUMAN	Short coiled-coil protein	Positive regulator of amino acid starvation-induced autophagy.	Positive regulation of amino acid starvation-induced autophagy.	Among the hits required for autophagosome formation are SCOC (short coiled-coil protein), a Golgi protein, which interacts with fasciculation and elongation protein zeta 1 (FEZ1), an ULK1-binding protein. SCOC forms a starvation-sensitive trimeric complex with UVRAG (UV radiation resistance associated gene) and FEZ1 and may regulate ULK1 and Beclin 1 complex activities. A second candidate WAC is …		unreview
A0A024R2E9	A0A024R2E9_HUMAN	ATG7 autophagy related 7 homolog (S. cerevisiae), isoform CRA_b	ATG7 is a ubiquitin-activating enzyme E1 (see 314370)-like protein essential for the Apg12 (ATG12; 609608) conjugation system that mediates membrane fusion in autophagy.ATG7 coimmunoprecipitated with ATG3 (609606), indicating that ATG3 forms an E1-E2 complex with ATG7, similar to the yeast Apg3-Apg7 complex. mouse cells lacking Atg5 or Atg7 can still form autophagosomes/autolysosomes and perform …	When nutrients are limited, Atg7 regulates p53-dependent cell cycle and cell death pathways.	Nishida et al. (2009) showed that mouse cells lacking Atg5 or Atg7 can still form autophagosomes/autolysosomes and perform autophagy-mediated protein degradation when subjected to certain stressors.Mammalian macroautophagy can occur through at least 2 different pathways: an Atg5/Atg7-dependent conventional pathway and an Atg5/Atg7-independent alternative pathway.		unreview
A0A024R438	A0A024R438_HUMAN	ATG9 autophagy related 9 homolog A (S. cerevisiae), isoform CRA_a	Yamada et al. (2005) cloned mouse and human ATG9A, which they called APG9L1. The deduced 839-amino acid human protein has an APG9-like domain and predicted transmembrane domains. Northern blot and RT-PCR analysis detected APG9L1 in all tissues examined. Mouse Apg9l1 was also widely expressed. Time-lapse imaging showed that mouse Apg9l1 colocalized with the autophagosome membrane marker Lc3 (MAP1L…	APG9L1 is essential for mammalian autophagy and that APG9L2 is complementary to APG9L1.	Using small interfering RNA, Yamada et al. (2005) found that knockdown of APG9L1 in HeLa cells reduced starvation-induced autophagosome formation and that mouse Apg9l2 (ATG9B; 612205) complemented the loss of APG9L1. Yamada et al. (2005) concluded that APG9L1 is essential for mammalian autophagy and that APG9L2 is complementary to APG9L1.		unreview
A0A024R494	A0A024R494_HUMAN	ATG16 autophagy related 16-like 1 (S. cerevisiae), isoform CRA_b	ATG16L1 is a component of a large protein complex essential for autophagy.ATG16L1 restrains IRE1-alpha activity, and augmentation of autophagy in intestinal epithelial cells ameliorates ER stress-induced intestinal inflammation and eases NF-kappa-B overactivation and intestinal epithelial cell death.Atg16L1 regulates endotoxin-induced inflammasome activation in mice. Atg16L1 deficiency disrupts t…	ATG16L1 is a component of a large protein complex essential for autophagy.	ATG16L1 restrains IRE1-alpha activity, and augmentation of autophagy in intestinal epithelial cells ameliorates ER stress-induced intestinal inflammation and eases NF-kappa-B overactivation and intestinal epithelial cell death.ATG16L1, and probably the process of autophagy, have a role within the intestinal epithelium of mice and Crohn disease patients by selective effects on the cell biology and…	Inflammatory bowel disease 10	unreview
A0A024R4B6	A0A024R4B6_HUMAN	ATG16 autophagy related 16-like 1 (S. cerevisiae), isoform CRA_f	ATG16L1 is a component of a large protein complex essential for autophagy.ATG16L1 restrains IRE1-alpha activity, and augmentation of autophagy in intestinal epithelial cells ameliorates ER stress-induced intestinal inflammation and eases NF-kappa-B overactivation and intestinal epithelial cell death.Atg16L1 regulates endotoxin-induced inflammasome activation in mice. Atg16L1 deficiency disrupts t…	ATG16L1 is a component of a large protein complex essential for autophagy.	ATG16L1 restrains IRE1-alpha activity, and augmentation of autophagy in intestinal epithelial cells ameliorates ER stress-induced intestinal inflammation and eases NF-kappa-B overactivation and intestinal epithelial cell death.ATG16L1, and probably the process of autophagy, have a role within the intestinal epithelium of mice and Crohn disease patients by selective effects on the cell biology and…	Inflammatory bowel disease 10	unreview
A0A024RAK8	A0A024RAK8_HUMAN	ATG10 autophagy related 10 homolog (S. cerevisiae), isoform CRA_a	Mouse Atg10 interacted with human ATG12 in human embryonic kidney cells in the presence of ATG7.Overexpression of Atg10 facilitated ATG12-ATG5 conjugation in an ATG7-dependent manner, whereas overexpression of Atg10 with the C161S mutation inhibited ATG12-ATG5 conjugation, even in the presence of ATG7.overexpression of Atg10 facilitated modification of a soluble form of MAP-LC3 to a membrane-boun…	Overexpression of Atg10 facilitated ATG12-ATG5 conjugation in an ATG7-dependent manner.	Overexpression of Atg10 facilitated ATG12-ATG5 conjugation in an ATG7-dependent manner, whereas overexpression of Atg10 with the C161S mutation inhibited ATG12-ATG5 conjugation, even in the presence of ATG7.Overexpression of Atg10 facilitated modification of a soluble form of MAP-LC3 to a membrane-bound form in an ATG7-dependent manner.		unreview
A0A024RAN5	A0A024RAN5_HUMAN	ATG10 autophagy related 10 homolog (S. cerevisiae), isoform CRA_b	Mouse Atg10 interacted with human ATG12 in human embryonic kidney cells in the presence of ATG7.Overexpression of Atg10 facilitated ATG12-ATG5 conjugation in an ATG7-dependent manner, whereas overexpression of Atg10 with the C161S mutation inhibited ATG12-ATG5 conjugation, even in the presence of ATG7.overexpression of Atg10 facilitated modification of a soluble form of MAP-LC3 to a membrane-boun…	Overexpression of Atg10 facilitated ATG12-ATG5 conjugation in an ATG7-dependent manner.	Overexpression of Atg10 facilitated ATG12-ATG5 conjugation in an ATG7-dependent manner, whereas overexpression of Atg10 with the C161S mutation inhibited ATG12-ATG5 conjugation, even in the presence of ATG7.Overexpression of Atg10 facilitated modification of a soluble form of MAP-LC3 to a membrane-bound form in an ATG7-dependent manner.		unreview
A0A024RAP5	A0A024RAP5_HUMAN	GABA(A) receptor-associated protein like 1, isoform CRA_a	Pellerin et al. (1993) cloned guinea pig Gabarapl1, which they called Gec1, through a differential screen of estrogen-regulated sequences expressed by endometrial glandular epithelial cells.By Northern blot analysis, Xin et al. (2001) found a 2.3-kb GABARAPL1 transcript expressed in all tissues examined, with highest levels in brain, heart, peripheral blood leukocytes, liver, kidney, placenta, an…	Apg8 is a ubiquitin-like protein involved in autophagy in yeast.	By Northern blot analysis, Xin et al. (2001) found a 2.3-kb GABARAPL1 transcript expressed in all tissues examined, with highest levels in brain, heart, peripheral blood leukocytes, liver, kidney, placenta, and skeletal muscle.		unreview
A0AUL9	A0AUL9_HUMAN	ATG2A protein (Fragment)					unreview
A1L177	A1L177_HUMAN	C6orf174 protein (Fragment)					unreview
A5PLQ8	A5PLQ8_HUMAN	C6orf174 protein (Fragment)					unreview
A5YM60	A5YM60_HUMAN	ATG16L1 protein	ATG16L1 is a component of a large protein complex essential for autophagy.ATG16L1 restrains IRE1-alpha activity, and augmentation of autophagy in intestinal epithelial cells ameliorates ER stress-induced intestinal inflammation and eases NF-kappa-B overactivation and intestinal epithelial cell death.Atg16L1 regulates endotoxin-induced inflammasome activation in mice. Atg16L1 deficiency disrupts t…	ATG16L1 is a component of a large protein complex essential for autophagy.	ATG16L1 restrains IRE1-alpha activity, and augmentation of autophagy in intestinal epithelial cells ameliorates ER stress-induced intestinal inflammation and eases NF-kappa-B overactivation and intestinal epithelial cell death.ATG16L1, and probably the process of autophagy, have a role within the intestinal epithelium of mice and Crohn disease patients by selective effects on the cell biology and…	Inflammatory bowel disease 10	unreview
A6NGQ4	A6NGQ4_HUMAN	Cysteine protease ATG4C (Fragment)					unreview
A8K0S6	A8K0S6_HUMAN	cDNA FLJ76735					unreview
A8K140	A8K140_HUMAN	cDNA FLJ77748					unreview
A8K4P6	A8K4P6_HUMAN	cDNA FLJ77656, highly similar to Homo sapiens UV radiation resistance associated gene (UVRAG), mRNA					unreview
A8KAP4	A8KAP4_HUMAN	cDNA FLJ76693					unreview
A9UGY9	A9UGY9_HUMAN	ATG5 (ATG5 autophagy related 5 homolog (S. cerevisiae), isoform CRA_b) (ATG5 autophagy related 5-like)	Autophagy protein 5 is a protein that in humans is encoded by the ATG5 gene.It is an E3 ubiquitin ligase which is necessary for autophagy due to its role in autophagosome elongation. It is activated by ATG7 and forms a complex with ATG12 and ATG16L1. This complex is necessary for LC3-1 conjugation to PE to form LC3-II.	It is an E3 ubiquitin ligase which is necessary for autophagy due to its role in autophagosome elongation.	Mouse cells lacking Atg5 or Atg7 can still form autophagosomes/autolysosomes and perform autophagy-mediated protein degradation when subjected to certain stressors.		unreview
B2R5J1	B2R5J1_HUMAN	cDNA, FLJ92494, highly similar to Homo sapiens GABA(A) receptor-associated protein (GABARAP), mRNA					unreview
B2R8C8	B2R8C8_HUMAN	cDNA, FLJ93837, highly similar to Homo sapiens APG12 autophagy 12-like (S. cerevisiae) (APG12L),mRNA					unreview
B2RB57	B2RB57_HUMAN	cDNA, FLJ95321, highly similar to Homo sapiens ATG7 autophagy related 7 homolog (S. cerevisiae) (ATG7), mRNA					unreview
B2RD60	B2RD60_HUMAN	cDNA, FLJ96471, highly similar to Homo sapiens GABA(A) receptor-associated protein like 1(GABARAPL1), mRNA					unreview
B2ZBW1	B2ZBW1_HUMAN	GATA binding protein 4 (Fragment)					unreview
B3KMH8	B3KMH8_HUMAN	cDNA FLJ11037 fis, clone PLACE1004316, highly similar to Autophagy protein 5					unreview
B3KPP7	B3KPP7_HUMAN	cDNA FLJ32033 fis, clone NTONG2000265, highly similar to Autophagy-related protein 9A					unreview
B3KQM6	B3KQM6_HUMAN	cDNA FLJ90740 fis, clone PLACE1011045, highly similar to Autophagy-related protein 7					unreview
B3KRY3	B3KRY3_HUMAN	cDNA FLJ35079 fis, clone PLACE6005283, highly similar to Lysosome-associated membrane glycoprotein 1					unreview
B3KUF4	B3KUF4_HUMAN	Transcription factor GATA-4 (cDNA FLJ39741 fis, clone SMINT2016544, highly similar to TRANSCRIPTION FACTOR GATA-4)	The GATA-binding proteins are a group of structurally related transcription factors that control gene expression and differentiation in a variety of cell types.GATA4 is expressed in adult vertebrate heart, gut epithelium, and gonads.it may be involved in the mechanisms protecting granulosa cells from apoptosis from fetal to adult life.			Testicular anomalies with or without congenital heart disease,Atrial septal defect 2 ,Atrioventricular septal defect 4 ,Tetralogy of Fallot ,Ventricular septal defect 1 .	unreview
B3KVU2	B3KVU2_HUMAN	cDNA FLJ41431 fis, clone BRHIP2005932, highly similar to Cysteine protease ATG4B (EC 3.4.22.-)					unreview
B3KW10	B3KW10_HUMAN	cDNA FLJ41857 fis, clone NT2RI3006284, highly similar to Homo sapiens vacuolar protein sorting 13C (VPS13C), transcript variant 2A, mRNA					unreview
B3KYA9	B3KYA9_HUMAN	cDNA FLJ16682 fis, clone TRACH1000212					unreview
B4DEA4	B4DEA4_HUMAN	cDNA FLJ60428, highly similar to Homo sapiens ATG4 autophagy related 4 homolog A, transcript variant 2, mRNA					unreview
B4DET6	B4DET6_HUMAN	cDNA FLJ59314, highly similar to UV radiation resistance-associated gene protein					unreview
B4DGF9	B4DGF9_HUMAN	cDNA FLJ56609, highly similar to RB1-inducible coiled-coil protein 1					unreview
B4DGM8	B4DGM8_HUMAN	cDNA FLJ53984, highly similar to Cysteine protease ATG4D (EC 3.4.22.-)					unreview
B4DL29	B4DL29_HUMAN	cDNA FLJ55223, highly similar to Cysteine protease ATG4B (EC 3.4.22.-)					unreview
B4DNY2	B4DNY2_HUMAN	cDNA FLJ55469, highly similar to Cysteine protease ATG4B (EC 3.4.22.-)					unreview
B4DQ36	B4DQ36_HUMAN	cDNA FLJ52719, moderately similar to Beclin-1					unreview
B4DQK1	B4DQK1_HUMAN	cDNA FLJ53475, highly similar to Autophagy-related protein 7					unreview
B4DV45	B4DV45_HUMAN	cDNA FLJ51621					unreview
B4DVV9	B4DVV9_HUMAN	Vacuole membrane protein 1 (cDNA FLJ50706, highly similar to Homo sapiens transmembrane protein 49 (TMEM49), mRNA)	Stress-induced protein that, when overexpressed, promotes formation of intracellular vacuoles followed by cell death. May be involved in the cytoplasmic vacuolization of acinar cells during the early stage of acute pancreatitis. Plays a role in the initial stages of the autophagic process through its interaction with BECN1 By similarity. Involved in cell-cell adhesion. Plays an essential role in …				unreview
B4DYN3	B4DYN3_HUMAN	cDNA FLJ55634, highly similar to Autophagy-related protein 9A					unreview
B4DYX0	B4DYX0_HUMAN	cDNA FLJ58344					unreview
B4DZK0	B4DZK0_HUMAN	cDNA FLJ56391, highly similar to Cysteine protease ATG4B (EC 3.4.22.-)					unreview
B4E090	B4E090_HUMAN	cDNA FLJ53001					unreview
B4E2S9	B4E2S9_HUMAN	cDNA FLJ56392, highly similar to Homo sapiens vacuolar protein sorting 13C (VPS13C), transcript variant 2A, mRNA					unreview
B7Z4T0	B7Z4T0_HUMAN	DNA damage-regulated autophagy modulator protein 1 (cDNA FLJ57538)	DRAM is a p53 target gene involved in autophagy, a process involving bulk degradation of cytoplasmic components by the lysosomal/vacuolar system.				unreview
B7Z5Y6	B7Z5Y6_HUMAN	cDNA FLJ50845, highly similar to Autophagy protein 5					unreview
B7ZA52	B7ZA52_HUMAN	cDNA, FLJ79066, highly similar to Cysteine protease ATG4B (EC 3.4.22.-)					unreview
B7ZAY9	B7ZAY9_HUMAN	cDNA, FLJ79353, highly similar to Cysteine protease ATG4D (EC 3.4.22.-)					unreview
B7ZLM5	B7ZLM5_HUMAN	ATG16L1 protein (Fragment)	ATG16L1 is a component of a large protein complex essential for autophagy.ATG16L1 restrains IRE1-alpha activity, and augmentation of autophagy in intestinal epithelial cells ameliorates ER stress-induced intestinal inflammation and eases NF-kappa-B overactivation and intestinal epithelial cell death.Atg16L1 regulates endotoxin-induced inflammasome activation in mice. Atg16L1 deficiency disrupts t…	ATG16L1 is a component of a large protein complex essential for autophagy.	ATG16L1 restrains IRE1-alpha activity, and augmentation of autophagy in intestinal epithelial cells ameliorates ER stress-induced intestinal inflammation and eases NF-kappa-B overactivation and intestinal epithelial cell death.ATG16L1, and probably the process of autophagy, have a role within the intestinal epithelium of mice and Crohn disease patients by selective effects on the cell biology and…	Inflammatory bowel disease 10	unreview
C0LED9	C0LED9_HUMAN	Zinc finger CCCH-type containing 12A (Fragment)	The ZC3H12A gene encodes an essential RNase that controls the stability of a set of inflammatory genes (Matsushita et al., 2009). Liang et al. (2008) found that ZC3H12A, also known as MCPIP1, and other other MCPIP proteins, MCPIP2 (ZC3H12B; 300889), MCPIP3 (ZC3H12C; 615001), and MCPIP4 (ZC3H12D; 611106), regulate macrophage activation.	ZC3H12A induction of apoptosis is mediated by transcriptional activation of genes that play a role in cell death.	ZC3H12A induction of apoptosis is mediated by transcriptional activation of genes that play a role in cell death. Using real-time PCR analysis of heart tissue from patients with ischemic and nonischemic heart disease, Zhou et al. (2006) showed increased ZC3H12A expression in samples from ischemic heart disease patients.		unreview
C1IDX9	C1IDX9_HUMAN	ATG12 autophagy related 12 homolog (S. cerevisiae), isoform CRA_b (Atg12) (Ubiquitin-like protein ATG12)					unreview
C9IYZ9	C9IYZ9_HUMAN	Autophagy-related protein 9A (Fragment)	Yamada et al. (2005) cloned mouse and human ATG9A, which they called APG9L1. The deduced 839-amino acid human protein has an APG9-like domain and predicted transmembrane domains. Northern blot and RT-PCR analysis detected APG9L1 in all tissues examined. Mouse Apg9l1 was also widely expressed. Time-lapse imaging showed that mouse Apg9l1 colocalized with the autophagosome membrane marker Lc3 (MAP1L…	APG9L1 is essential for mammalian autophagy and that APG9L2 is complementary to APG9L1.	Using small interfering RNA, Yamada et al. (2005) found that knockdown of APG9L1 in HeLa cells reduced starvation-induced autophagosome formation and that mouse Apg9l2 (ATG9B; 612205) complemented the loss of APG9L1. Yamada et al. (2005) concluded that APG9L1 is essential for mammalian autophagy and that APG9L2 is complementary to APG9L1.		unreview
C9J1B2	C9J1B2_HUMAN	Autophagy-related protein 16-1 (Fragment)	ATG16L1 is a component of a large protein complex essential for autophagy.ATG16L1 restrains IRE1-alpha activity, and augmentation of autophagy in intestinal epithelial cells ameliorates ER stress-induced intestinal inflammation and eases NF-kappa-B overactivation and intestinal epithelial cell death.Atg16L1 regulates endotoxin-induced inflammasome activation in mice. Atg16L1 deficiency disrupts t…	ATG16L1 is a component of a large protein complex essential for autophagy.	ATG16L1 restrains IRE1-alpha activity, and augmentation of autophagy in intestinal epithelial cells ameliorates ER stress-induced intestinal inflammation and eases NF-kappa-B overactivation and intestinal epithelial cell death.ATG16L1, and probably the process of autophagy, have a role within the intestinal epithelium of mice and Crohn disease patients by selective effects on the cell biology and…	Inflammatory bowel disease 10	unreview
C9J1C1	C9J1C1_HUMAN	Cysteine protease ATG4B (Fragment)	ATG4B is a homolog of yeast Apg4, a cysteine protease involved in autophagy.				unreview
C9J3C0	C9J3C0_HUMAN	Cysteine protease ATG4B (Fragment)	ATG4B is a homolog of yeast Apg5, a cysteine protease involved in autophagy.				unreview
C9J415	C9J415_HUMAN	Ubiquitin-like modifier-activating enzyme ATG7 (Fragment)	ATG7 is a ubiquitin-activating enzyme E1 (see 314370)-like protein essential for the Apg12 (ATG12; 609608) conjugation system that mediates membrane fusion in autophagy.ATG7 coimmunoprecipitated with ATG3 (609606), indicating that ATG3 forms an E1-E2 complex with ATG7, similar to the yeast Apg3-Apg7 complex. mouse cells lacking Atg5 or Atg7 can still form autophagosomes/autolysosomes and perform …	When nutrients are limited, Atg7 regulates p53-dependent cell cycle and cell death pathways.	Nishida et al. (2009) showed that mouse cells lacking Atg5 or Atg7 can still form autophagosomes/autolysosomes and perform autophagy-mediated protein degradation when subjected to certain stressors.Mammalian macroautophagy can occur through at least 2 different pathways: an Atg5/Atg7-dependent conventional pathway and an Atg5/Atg7-independent alternative pathway.		unreview
C9J8C6	C9J8C6_HUMAN	Autophagy-related protein 16-1 (Fragment)	ATG16L1 is a component of a large protein complex essential for autophagy.ATG16L1 restrains IRE1-alpha activity, and augmentation of autophagy in intestinal epithelial cells ameliorates ER stress-induced intestinal inflammation and eases NF-kappa-B overactivation and intestinal epithelial cell death.Atg16L1 regulates endotoxin-induced inflammasome activation in mice. Atg16L1 deficiency disrupts t…	ATG16L1 is a component of a large protein complex essential for autophagy.	ATG16L1 restrains IRE1-alpha activity, and augmentation of autophagy in intestinal epithelial cells ameliorates ER stress-induced intestinal inflammation and eases NF-kappa-B overactivation and intestinal epithelial cell death.ATG16L1, and probably the process of autophagy, have a role within the intestinal epithelium of mice and Crohn disease patients by selective effects on the cell biology and…	Inflammatory bowel disease 10	unreview
C9JAY7	C9JAY7_HUMAN	Autophagy-related protein 16-1 (Fragment)	ATG16L1 is a component of a large protein complex essential for autophagy.ATG16L1 restrains IRE1-alpha activity, and augmentation of autophagy in intestinal epithelial cells ameliorates ER stress-induced intestinal inflammation and eases NF-kappa-B overactivation and intestinal epithelial cell death.Atg16L1 regulates endotoxin-induced inflammasome activation in mice. Atg16L1 deficiency disrupts t…	ATG16L1 is a component of a large protein complex essential for autophagy.	ATG16L1 restrains IRE1-alpha activity, and augmentation of autophagy in intestinal epithelial cells ameliorates ER stress-induced intestinal inflammation and eases NF-kappa-B overactivation and intestinal epithelial cell death.ATG16L1, and probably the process of autophagy, have a role within the intestinal epithelium of mice and Crohn disease patients by selective effects on the cell biology and…	Inflammatory bowel disease 10	unreview
C9JC51	C9JC51_HUMAN	Cysteine protease ATG4C (Fragment)	ATG4C is a homolog of yeast Apg4, a cysteine protease involved in autophagy.				unreview
C9JD65	C9JD65_HUMAN	Autophagy-related protein 9A (Fragment)	Yamada et al. (2005) cloned mouse and human ATG9A, which they called APG9L1. The deduced 839-amino acid human protein has an APG9-like domain and predicted transmembrane domains. Northern blot and RT-PCR analysis detected APG9L1 in all tissues examined. Mouse Apg9l1 was also widely expressed. Time-lapse imaging showed that mouse Apg9l1 colocalized with the autophagosome membrane marker Lc3 (MAP1L…	APG9L1 is essential for mammalian autophagy and that APG9L2 is complementary to APG9L1.	Using small interfering RNA, Yamada et al. (2005) found that knockdown of APG9L1 in HeLa cells reduced starvation-induced autophagosome formation and that mouse Apg9l2 (ATG9B; 612205) complemented the loss of APG9L1. Yamada et al. (2005) concluded that APG9L1 is essential for mammalian autophagy and that APG9L2 is complementary to APG9L1.		unreview
C9JDK4	C9JDK4_HUMAN	Autophagy-related protein 9A (Fragment)	Yamada et al. (2005) cloned mouse and human ATG9A, which they called APG9L1. The deduced 839-amino acid human protein has an APG9-like domain and predicted transmembrane domains. Northern blot and RT-PCR analysis detected APG9L1 in all tissues examined. Mouse Apg9l1 was also widely expressed. Time-lapse imaging showed that mouse Apg9l1 colocalized with the autophagosome membrane marker Lc3 (MAP1L…	APG9L1 is essential for mammalian autophagy and that APG9L2 is complementary to APG9L1.	Using small interfering RNA, Yamada et al. (2005) found that knockdown of APG9L1 in HeLa cells reduced starvation-induced autophagosome formation and that mouse Apg9l2 (ATG9B; 612205) complemented the loss of APG9L1. Yamada et al. (2005) concluded that APG9L1 is essential for mammalian autophagy and that APG9L2 is complementary to APG9L1.		unreview
C9JE55	C9JE55_HUMAN	Ubiquitin-like modifier-activating enzyme ATG7 (Fragment)	ATG7 is a ubiquitin-activating enzyme E1 (see 314370)-like protein essential for the Apg12 (ATG12; 609608) conjugation system that mediates membrane fusion in autophagy.ATG7 coimmunoprecipitated with ATG3 (609606), indicating that ATG3 forms an E1-E2 complex with ATG7, similar to the yeast Apg3-Apg7 complex. mouse cells lacking Atg5 or Atg7 can still form autophagosomes/autolysosomes and perform …	When nutrients are limited, Atg7 regulates p53-dependent cell cycle and cell death pathways.	Nishida et al. (2009) showed that mouse cells lacking Atg5 or Atg7 can still form autophagosomes/autolysosomes and perform autophagy-mediated protein degradation when subjected to certain stressors.Mammalian macroautophagy can occur through at least 2 different pathways: an Atg5/Atg7-dependent conventional pathway and an Atg5/Atg7-independent alternative pathway.		unreview
C9JFF4	C9JFF4_HUMAN	Ubiquitin-like modifier-activating enzyme ATG7 (Fragment)	Yamada et al. (2005) cloned mouse and human ATG9A, which they called APG9L1. The deduced 839-amino acid human protein has an APG9-like domain and predicted transmembrane domains. Northern blot and RT-PCR analysis detected APG9L1 in all tissues examined. Mouse Apg9l1 was also widely expressed. Time-lapse imaging showed that mouse Apg9l1 colocalized with the autophagosome membrane marker Lc3 (MAP1L…	APG9L1 is essential for mammalian autophagy and that APG9L2 is complementary to APG9L1.	Using small interfering RNA, Yamada et al. (2005) found that knockdown of APG9L1 in HeLa cells reduced starvation-induced autophagosome formation and that mouse Apg9l2 (ATG9B; 612205) complemented the loss of APG9L1. Yamada et al. (2005) concluded that APG9L1 is essential for mammalian autophagy and that APG9L2 is complementary to APG9L1.		unreview
C9JFV2	C9JFV2_HUMAN	Autophagy-related protein 9A (Fragment)	ATG7 is a ubiquitin-activating enzyme E1 (see 314370)-like protein essential for the Apg12 (ATG12; 609608) conjugation system that mediates membrane fusion in autophagy.ATG7 coimmunoprecipitated with ATG3 (609606), indicating that ATG3 forms an E1-E2 complex with ATG7, similar to the yeast Apg3-Apg7 complex. mouse cells lacking Atg5 or Atg7 can still form autophagosomes/autolysosomes and perform …	When nutrients are limited, Atg7 regulates p53-dependent cell cycle and cell death pathways.	Nishida et al. (2009) showed that mouse cells lacking Atg5 or Atg7 can still form autophagosomes/autolysosomes and perform autophagy-mediated protein degradation when subjected to certain stressors.Mammalian macroautophagy can occur through at least 2 different pathways: an Atg5/Atg7-dependent conventional pathway and an Atg5/Atg7-independent alternative pathway.		unreview
C9JGL2	C9JGL2_HUMAN	Ubiquitin-like modifier-activating enzyme ATG7 (Fragment)	ATG7 is a ubiquitin-activating enzyme E1 (see 314370)-like protein essential for the Apg12 (ATG12; 609608) conjugation system that mediates membrane fusion in autophagy.ATG7 coimmunoprecipitated with ATG3 (609606), indicating that ATG3 forms an E1-E2 complex with ATG7, similar to the yeast Apg3-Apg7 complex. mouse cells lacking Atg5 or Atg7 can still form autophagosomes/autolysosomes and perform …	When nutrients are limited, Atg7 regulates p53-dependent cell cycle and cell death pathways.	Nishida et al. (2009) showed that mouse cells lacking Atg5 or Atg7 can still form autophagosomes/autolysosomes and perform autophagy-mediated protein degradation when subjected to certain stressors.Mammalian macroautophagy can occur through at least 2 different pathways: an Atg5/Atg7-dependent conventional pathway and an Atg5/Atg7-independent alternative pathway.		unreview
C9JIK8	C9JIK8_HUMAN	Cysteine protease ATG4B (Fragment)	autophagin-1 could complement Apg4 deficiency in yeast, restoring the phenotypic and biochemical characteristics of autophagic cells.				unreview
C9JK97	C9JK97_HUMAN	Autophagy-related protein 16-1 (Fragment)	ATG16L1 is a component of a large protein complex essential for autophagy.ATG16L1 restrains IRE1-alpha activity, and augmentation of autophagy in intestinal epithelial cells ameliorates ER stress-induced intestinal inflammation and eases NF-kappa-B overactivation and intestinal epithelial cell death.Atg16L1 regulates endotoxin-induced inflammasome activation in mice. Atg16L1 deficiency disrupts t…	ATG16L1 is a component of a large protein complex essential for autophagy.	ATG16L1 restrains IRE1-alpha activity, and augmentation of autophagy in intestinal epithelial cells ameliorates ER stress-induced intestinal inflammation and eases NF-kappa-B overactivation and intestinal epithelial cell death.ATG16L1, and probably the process of autophagy, have a role within the intestinal epithelium of mice and Crohn disease patients by selective effects on the cell biology and…	Inflammatory bowel disease 10	unreview
C9JKA3	C9JKA3_HUMAN	Ubiquitin-like modifier-activating enzyme ATG7 (Fragment)	ATG7 is a ubiquitin-activating enzyme E1 (see 314370)-like protein essential for the Apg12 (ATG12; 609608) conjugation system that mediates membrane fusion in autophagy.ATG7 coimmunoprecipitated with ATG3 (609606), indicating that ATG3 forms an E1-E2 complex with ATG7, similar to the yeast Apg3-Apg7 complex. mouse cells lacking Atg5 or Atg7 can still form autophagosomes/autolysosomes and perform …	When nutrients are limited, Atg7 regulates p53-dependent cell cycle and cell death pathways.	Nishida et al. (2009) showed that mouse cells lacking Atg5 or Atg7 can still form autophagosomes/autolysosomes and perform autophagy-mediated protein degradation when subjected to certain stressors.Mammalian macroautophagy can occur through at least 2 different pathways: an Atg5/Atg7-dependent conventional pathway and an Atg5/Atg7-independent alternative pathway.		unreview
C9JKV7	C9JKV7_HUMAN	Autophagy-related protein 9A (Fragment)	APG9L1 is essential for mammalian autophagy and that APG9L2 is complementary to APG9L1. knockdown of APG9L1 in HeLa cells reduced starvation-induced autophagosome formation and that mouse Apg9l2 (ATG9B; 612205) complemented the loss of APG9L1.	APG9L1 is essential for mammalian autophagy .	APG9L1 is essential for mammalian autophagy and that APG9L2 is complementary to APG9L1.		unreview
C9JNU2	C9JNU2_HUMAN	Ubiquitin-like modifier-activating enzyme ATG7 (Fragment)	when nutrients are limited, Atg7 regulates p53-dependent cell cycle and cell death pathways. loss of ATG7, a gene essential for autophagy, leads to neurodegeneration. Atg7 deficiency caused massive neuronal loss in the cerebral and cerebellar cortices. Autophagic death required the genes ATG7 (GSA7) and beclin-1 (604378) and was induced by caspase-8 (601763) inhibition.	Autophagic death required the genes ATG7 (GSA7) inhibition.	Autophagic death required the genes ATG7 (GSA7) and beclin-1 (604378) and was induced by caspase-8 (601763) inhibition.		unreview
C9JQ72	C9JQ72_HUMAN	Cysteine protease ATG4B (Fragment)	autophagin-1 could complement Apg4 deficiency in yeast, restoring the phenotypic and biochemical characteristics of autophagic cells.	autophagin-1 could biochemical characteristics of autophagic cells.	autophagin-1 could complement Apg4 deficiency in yeast, restoring the phenotypic and biochemical characteristics of autophagic cells.		unreview
C9JS65	C9JS65_HUMAN	Autophagy-related protein 9A (Fragment)	APG9L1 is essential for mammalian autophagy and that APG9L2 is complementary to APG9L1. knockdown of APG9L1 in HeLa cells reduced starvation-induced autophagosome formation and that mouse Apg9l2 (ATG9B; 612205) complemented the loss of APG9L1.	APG9L1 is essential for mammalian autophagy .	APG9L1 is essential for mammalian autophagy and that APG9L2 is complementary to APG9L1.		unreview
C9JVD5	C9JVD5_HUMAN	Cysteine protease ATG4B (Fragment)	autophagin-1 could complement Apg4 deficiency in yeast, restoring the phenotypic and biochemical characteristics of autophagic cells.	autophagin-1 could biochemical characteristics of autophagic cells.	autophagin-1 could complement Apg4 deficiency in yeast, restoring the phenotypic and biochemical characteristics of autophagic cells.		unreview
C9JX27	C9JX27_HUMAN	Autophagy-related protein 9A (Fragment)	APG9L1 is essential for mammalian autophagy and that APG9L2 is complementary to APG9L1. knockdown of APG9L1 in HeLa cells reduced starvation-induced autophagosome formation and that mouse Apg9l2 (ATG9B; 612205) complemented the loss of APG9L1.	APG9L1 is essential for mammalian autophagy .	APG9L1 is essential for mammalian autophagy and that APG9L2 is complementary to APG9L1.		unreview
C9JXG2	C9JXG2_HUMAN	Autophagy-related protein 9A (Fragment)	APG9L1 is essential for mammalian autophagy and that APG9L2 is complementary to APG9L1. knockdown of APG9L1 in HeLa cells reduced starvation-induced autophagosome formation and that mouse Apg9l2 (ATG9B; 612205) complemented the loss of APG9L1.	APG9L1 is essential for mammalian autophagy .	APG9L1 is essential for mammalian autophagy and that APG9L2 is complementary to APG9L1.		unreview
D3DU01	D3DU01_HUMAN	Transmembrane protein 49, isoform CRA_b					unreview
D6RBD1	D6RBD1_HUMAN	Ubiquitin-like-conjugating enzyme ATG10	Overexpression of Atg10 facilitated ATG12-ATG5 conjugation in an ATG7-dependent manner, whereas overexpression of Atg10 with the C161S mutation inhibited ATG12-ATG5 conjugation, even in the presence of ATG7. overexpression of Atg10 facilitated modification of a soluble form of MAP-LC3 to a membrane-bound form in an ATG7-dependent manner.				unreview
D6RDX3	D6RDX3_HUMAN	Ubiquitin-like-conjugating enzyme ATG10	Overexpression of Atg10 facilitated ATG12-ATG5 conjugation in an ATG7-dependent manner, whereas overexpression of Atg10 with the C161S mutation inhibited ATG12-ATG5 conjugation, even in the presence of ATG7. overexpression of Atg10 facilitated modification of a soluble form of MAP-LC3 to a membrane-bound form in an ATG7-dependent manner.				unreview
D9N2U2	D9N2U2_HUMAN	ATG16 autophagy related 16-like 1 (S. cerevisiae) (Fragment)	Overexpression of Atg10 facilitated ATG12-ATG5 conjugation in an ATG7-dependent manner, whereas overexpression of Atg10 with the C161S mutation inhibited ATG12-ATG5 conjugation, even in the presence of ATG7. overexpression of Atg10 facilitated modification of a soluble form of MAP-LC3 to a membrane-bound form in an ATG7-dependent manner.				unreview
D9N2U3	D9N2U3_HUMAN	ATG16 autophagy related 16-like 1 (S. cerevisiae) (Fragment)	Atg16l1 associated with the autophagic isolation membrane for the duration of autophagosome formation. Atg16l1 is the functional counterpart of yeast Apg16. Atg16l1 is the functional counterpart of yeast Apg16. activation of NOD2 (605956) with muramyldipeptide induced autophagy in dendritic cells (DCs) that requiredATG16L1 .In conjunction with Apg12-Apg5 dimers, Atg16l1 associated with the autoph…	Atg16l1 associated with the autophagic isolation membrane for the duration of autophagosome formation.	In conjunction with Apg12-Apg5 dimers, Atg16l1 associated with the autophagic isolation membrane for the duration of autophagosome formation. ATG16L1 restrains IRE1-alpha activity, and augmentation of autophagy in intestinal epithelial cells ameliorates ER stress-induced intestinal inflammation and eases NF-kappa-B overactivation and intestinal epithelial cell death.	Inflammatory bowel disease 10	unreview
E5RH63	E5RH63_HUMAN	RB1-inducible coiled-coil protein 1 (Fragment)	between expression of RB1CC1 and expression of the retinoblastoma gene have close correlation in a panel of cancer cell lines. exogenous expression of RB1CC1 in 2 leukemia cell lines produced a marked increase in RB1 expression. Overexpression of RB1CC1 in ATDC5 mouse chondrocytes repressed synthesis of type II collagen . Rb1cc1 knockdown in ATDC5 cells enhanced type II collagen synthesis. RB1CC1…			Breast cancer, somatic	unreview
E5RHC4	E5RHC4_HUMAN	Arylsulfatase B (Fragment)				Mucopolysaccharidosis type VI (Maroteaux-Lamy)	unreview
E7EV84	E7EV84_HUMAN	Beclin-1	nPist and Becn1 can act synergistically to induce autophagy.	Becn1 can induce autophagy.	nPist and Becn1 can act synergistically to induce autophagy.		unreview
E7EVC7	E7EVC7_HUMAN	Autophagy-related protein 16-1	Atg16l1 is the functional counterpart of yeast Apg16. activation of NOD2 (605956) with muramyldipeptide induced autophagy in dendritic cells (DCs) that requiredATG16L1 .In conjunction with Apg12-Apg5 dimers, Atg16l1 associated with the autophagic isolation membrane for the duration of autophagosome formation. ATG16L1 restrains IRE1-alpha activity, and augmentation of autophagy in intestinal epith…	Atg16l1 associated with the autophagic isolation membrane for the duration of autophagosome formation.	In conjunction with Apg12-Apg5 dimers, Atg16l1 associated with the autophagic isolation membrane for the duration of autophagosome formation. ATG16L1 restrains IRE1-alpha activity, and augmentation of autophagy in intestinal epithelial cells ameliorates ER stress-induced intestinal inflammation and eases NF-kappa-B overactivation and intestinal epithelial cell death.	Inflammatory bowel disease 10	unreview
E9PJP2	E9PJP2_HUMAN	Protein SOGA3	nPist and Becn1 can act synergistically to induce autophagy.	Becn1 can induce autophagy.	nPist and Becn1 can act synergistically to induce autophagy.		unreview
E9PKS4	E9PKS4_HUMAN	Transcription factor GATA-4 (Fragment)	GATA4 regulates the expression of MYH6.GATA4 as a mediator of cardiac hypertrophy. GATA4 may be involved in the mechanisms protecting granulosa cells from apoptosis from fetal to adult life. Enhanced Gata4 activity increased myocardial capillary and small conducting vessel densities, coronary muscle perfusion reserve, and perfusion-dependent cardiac contractility. Gata4 also promoted pressure ove…			Testicular anomalies with or without congenital heart disease ；Atrial septal defect ；Atrioventricular septal defect ；Tetralogy of Fallot ；Ventricular septal defect 。	unreview
E9PL33	E9PL33_HUMAN	Etoposide-induced protein 2.4 homolog (Fragment)	ei24, the murine homolog of PIG8, directly responds to p53 as an immediate-early response gene and is not induced secondary to p53-mediated cell death.				unreview
E9PL55	E9PL55_HUMAN	Activating molecule in BECN1-regulated autophagy protein 1 (Fragment)	Downregulation of AMBRA1 expression in a human fibrosarcoma cell line decreased autophagy and the rate of cell proliferation. Conversely, overexpression of AMBRA1 increased autophagy and the rate of cell proliferation. AMBRA1 bound BECN1 regulates autophagosome formaion	AMBRA1 bound BECN1 regulates autophagosome formaion	AMBRA1 bound BECN1 regulates autophagosome formaion		unreview
E9PM05	E9PM05_HUMAN	Etoposide-induced protein 2.4 homolog (Fragment)	ei24, the murine homolog of PIG8, directly responds to p53 as an immediate-early response gene and is not induced secondary to p53-mediated cell death.				unreview
E9PPR2	E9PPR2_HUMAN	Autophagy-related protein 13 (Fragment)	ATG13 was required for ATG101 stabilization and localization in the autophagy complex.				unreview
E9PR71	E9PR71_HUMAN	UV radiation resistance-associated gene protein					unreview
E9PRI5	E9PRI5_HUMAN	Transcription factor GATA-4 (Fragment)	GATA4 regulates the expression of MYH6.GATA4 as a mediator of cardiac hypertrophy. GATA4 may be involved in the mechanisms protecting granulosa cells from apoptosis from fetal to adult life. Enhanced Gata4 activity increased myocardial capillary and small conducting vessel densities, coronary muscle perfusion reserve, and perfusion-dependent cardiac contractility. Gata4 also promoted pressure ove…			Testicular anomalies with or without congenital heart disease ；Atrial septal defect ；Atrioventricular septal defect ；Tetralogy of Fallot ；Ventricular septal defect 。	unreview
Entry	Entry name	Protein names					unreview
F2FB34	F2FB34_HUMAN	SOGA					unreview
F2Z2K8	F2Z2K8_HUMAN	Cysteine protease ATG4B	autophagin-1 could complement Apg4 deficiency in yeast, restoring the phenotypic and biochemical characteristics of autophagic cells.	autophagin-1 could biochemical characteristics of autophagic cells.	autophagin-1 could complement Apg4 deficiency in yeast, restoring the phenotypic and biochemical characteristics of autophagic cells.		unreview
F2Z3I6	F2Z3I6_HUMAN	Autophagy-related protein 9A	APG9L1 is essential for mammalian autophagy and that APG9L2 is complementary to APG9L1. knockdown of APG9L1 in HeLa cells reduced starvation-induced autophagosome formation and that mouse Apg9l2 (ATG9B; 612205) complemented the loss of APG9L1.	APG9L1 is essential for mammalian autophagy .	APG9L1 is essential for mammalian autophagy and that APG9L2 is complementary to APG9L1.		unreview
F5GWM4	F5GWM4_HUMAN	Autophagy-related protein 16-2					unreview
F5GWZ9	F5GWZ9_HUMAN	Autophagy-related protein 16-2					unreview
F5GYD9	F5GYD9_HUMAN	Gamma-aminobutyric acid receptor-associated protein-like 1	it is the mammalian Apg8 homolog				unreview
F5GZQ0	F5GZQ0_HUMAN	Serine/threonine-protein kinase ULK1 (Fragment)	Serine/threonine-protein kinase ULK1 (Fragment)	ULK1			unreview
F5GZY7	F5GZY7_HUMAN	Gamma-aminobutyric acid receptor-associated protein-like 1 (Fragment)	it is the mammalian Apg8 homolog				unreview
F5H1S7	F5H1S7_HUMAN	Serine/threonine-protein kinase ULK1 (Fragment)	Serine/threonine-protein kinase ULK1 (Fragment)	ULK1			unreview
F5H3G3	F5H3G3_HUMAN	Cysteine protease ATG4A	Cysteine protease ATG4A	ATG4A			unreview
F5H4E9	F5H4E9_HUMAN	Serine/threonine-protein kinase ULK1 (Fragment)	Serine/threonine-protein kinase ULK1 (Fragment)	ULK1			unreview
F5H7B6	F5H7B6_HUMAN	Autophagy-related protein 16-2					unreview
F5H7P2	F5H7P2_HUMAN	Cysteine protease ATG4B	Cysteine protease ATG4B	ATG4B			unreview
F8VQD9	F8VQD9_HUMAN	Autophagy-related protein 101 (Fragment)	ATG13 was required for ATG101 stabilization and localization in the autophagy complex. ATG13, ATG101, ULK1, and FIP200 formed a complex that redistributed to punctate structures following starvation-induced autophagy in HEK293 cells.	ATG101 redistributed to punctate structures following starvation-induced autophagy in HEK293 cells.	ATG13, ATG101, ULK1, and FIP200 formed a complex that redistributed to punctate structures following starvation-induced autophagy in HEK293 cells.		unreview
F8VVA0	F8VVA0_HUMAN	Autophagy-related protein 101 (Fragment)	ATG13 was required for ATG101 stabilization and localization in the autophagy complex. ATG13, ATG101, ULK1, and FIP200 formed a complex that redistributed to punctate structures following starvation-induced autophagy in HEK293 cells.	ATG101 redistributed to punctate structures following starvation-induced autophagy in HEK293 cells.	ATG13, ATG101, ULK1, and FIP200 formed a complex that redistributed to punctate structures following starvation-induced autophagy in HEK293 cells.		unreview
F8WAF9	F8WAF9_HUMAN	Autophagy-related protein 16-1	ATG13 was required for ATG101 stabilization and localization in the autophagy complex. ATG13, ATG101, ULK1, and FIP200 formed a complex that redistributed to punctate structures following starvation-induced autophagy in HEK293 cells.	Atg16l1 associated with the autophagic isolation membrane for the duration of autophagosome formation.	In conjunction with Apg12-Apg5 dimers, Atg16l1 associated with the autophagic isolation membrane for the duration of autophagosome formation. ATG16L1 restrains IRE1-alpha activity, and augmentation of autophagy in intestinal epithelial cells ameliorates ER stress-induced intestinal inflammation and eases NF-kappa-B overactivation and intestinal epithelial cell death.	Inflammatory bowel disease 10	unreview
F8WD71	F8WD71_HUMAN	Cysteine protease ATG4B	Cysteine protease ATG4B	ATG4B			unreview
F8WDI0	F8WDI0_HUMAN	Ubiquitin-like-conjugating enzyme ATG3	ATG3 forms an E1-E2 complex with ATG7. ATG3 formed an enzyme-substrate intermediate via a thiol ester bond that showed rapid turnover.				unreview
G3V1T7	G3V1T7_HUMAN	GABA(A) receptor-associated protein like 1, isoform CRA_e (Gamma-aminobutyric acid receptor-associated protein-like 1)	Atg16l1 is the functional counterpart of yeast Apg16. activation of NOD2 (605956) with muramyldipeptide induced autophagy in dendritic cells (DCs) that requiredATG16L1 .In conjunction with Apg12-Apg5 dimers, Atg16l1 associated with the autophagic isolation membrane for the duration of autophagosome formation. ATG16L1 restrains IRE1-alpha activity, and augmentation of autophagy in intestinal epith…		In conjunction with Apg12-Apg5 dimers, Atg16l1 associated with the autophagic isolation membrane for the duration of autophagosome formation. ATG16L1 restrains IRE1-alpha activity, and augmentation of autophagy in intestinal epithelial cells ameliorates ER stress-induced intestinal inflammation and eases NF-kappa-B overactivation and intestinal epithelial cell death.		unreview
G5E979	G5E979_HUMAN	ATG4 autophagy related 4 homolog A (S. cerevisiae), isoform CRA_e (Cysteine protease ATG4A)					unreview
H0Y2Y0	H0Y2Y0_HUMAN	Cysteine protease ATG4B (Fragment)	autophagin-1 could complement Apg4 deficiency in yeast, restoring the phenotypic and biochemical characteristics of autophagic cells.	autophagin-1 could biochemical characteristics of autophagic cells.	autophagin-1 could complement Apg4 deficiency in yeast, restoring the phenotypic and biochemical characteristics of autophagic cells.		unreview
H0YC30	H0YC30_HUMAN	RB1-inducible coiled-coil protein 1 (Fragment)	between expression of RB1CC1 and expression of the retinoblastoma gene have close correlation in a panel of cancer cell lines. exogenous expression of RB1CC1 in 2 leukemia cell lines produced a marked increase in RB1 expression. Overexpression of RB1CC1 in ATDC5 mouse chondrocytes repressed synthesis of type II collagen . Rb1cc1 knockdown in ATDC5 cells enhanced type II collagen synthesis. RB1CC1…			Breast cancer, somatic	unreview
H0YCL5	H0YCL5_HUMAN	Autophagy-related protein 13 (Fragment)	ATG13 was required for ATG101 stabilization and localization in the autophagy complex.				unreview
H0YDM2	H0YDM2_HUMAN	C-terminal 80 kDa form (Fragment)					unreview
H0YDR0	H0YDR0_HUMAN	Autophagy-related protein 13 (Fragment)	ATG13 was required for ATG101 stabilization and localization in the autophagy complex.				unreview
H0YE34	H0YE34_HUMAN	Activating molecule in BECN1-regulated autophagy protein 1 (Fragment)	Downregulation of AMBRA1 expression in a human fibrosarcoma cell line decreased autophagy and the rate of cell proliferation. Conversely, overexpression of AMBRA1 increased autophagy and the rate of cell proliferation. AMBRA1 bound BECN1 regulates autophagosome formaion	Positive regulation of autophagy	AMBRA1 bound BECN1 regulates autophagosome formaion		unreview
H0YEM7	H0YEM7_HUMAN	Autophagy-related protein 13 (Fragment)	ATG13 was required for ATG101 stabilization and localization in the autophagy complex.				unreview
H0YF43	H0YF43_HUMAN	Autophagy-related protein 13 (Fragment)	ATG13 was required for ATG101 stabilization and localization in the autophagy complex.				unreview
H0YF72	H0YF72_HUMAN	Autophagy-related protein 16-2 (Fragment)					unreview
H0YFC3	H0YFC3_HUMAN	Autophagy-related protein 16-2 (Fragment)					unreview
H0YFG0	H0YFG0_HUMAN	Autophagy-related protein 16-2 (Fragment)					unreview
H0YFZ7	H0YFZ7_HUMAN	Autophagy-related protein 16-2 (Fragment)					unreview
H0YG45	H0YG45_HUMAN	Autophagy-related protein 16-2 (Fragment)					unreview
H0YG67	H0YG67_HUMAN	Autophagy-related protein 16-2 (Fragment)					unreview
H0YGE3	H0YGE3_HUMAN	Autophagy-related protein 16-2 (Fragment)					unreview
H0YGJ8	H0YGJ8_HUMAN	Autophagy-related protein 16-2 (Fragment)					unreview
H0YHJ0	H0YHJ0_HUMAN	DNA damage-regulated autophagy modulator protein 1 (Fragment)	DRAM was significantly downregulated in tumor cell lines by methylation-dependent transcriptional silencing, particularly in cancers lacking other mechanisms of p53 inactivation. induction of autophagy by p53 via DRAM contributes to apoptotic cell death.	induction of autophagy by p53 contributes to apoptotic cell death.	induction of autophagy by p53 via DRAM contributes to apoptotic cell death.		unreview
H0YHV0	H0YHV0_HUMAN	DNA damage-regulated autophagy modulator protein 1 (Fragment)	DRAM was significantly downregulated in tumor cell lines by methylation-dependent transcriptional silencing, particularly in cancers lacking other mechanisms of p53 inactivation. induction of autophagy by p53 via DRAM contributes to apoptotic cell death.	induction of autophagy by p53 contributes to apoptotic cell death.	induction of autophagy by p53 via DRAM contributes to apoptotic cell death.		unreview
H0YKW7	H0YKW7_HUMAN	Probable E3 ubiquitin-protein ligase HERC1 (Fragment)	HERC1 is involved in membrane transport processes. the C-terminal RLD of HERC1 interacts specifically with myristoylated ARF				unreview
H0YL07	H0YL07_HUMAN	Probable E3 ubiquitin-protein ligase HERC1 (Fragment)	HERC1 is involved in membrane transport processes.				unreview
H0YL74	H0YL74_HUMAN	Probable E3 ubiquitin-protein ligase HERC1 (Fragment)	HERC1 is involved in membrane transport processes.				unreview
H3BMZ4	H3BMZ4_HUMAN	Autophagy-related protein 101 (Fragment)	ATG13 was required for ATG101 stabilization and localization in the autophagy complex. ATG13, ATG101, ULK1, and FIP200 formed a complex that redistributed to punctate structures following starvation-induced autophagy in HEK293 cells.	ATG101 redistributed to punctate structures following starvation-induced autophagy in HEK293 cells.	ATG13, ATG101, ULK1, and FIP200 formed a complex that redistributed to punctate structures following starvation-induced autophagy in HEK293 cells.		unreview
H3BQ50	H3BQ50_HUMAN	Gamma-aminobutyric acid receptor-associated protein-like 2	GABARAPL2 had activity as a soluble transport factor.				unreview
H3BRB8	H3BRB8_HUMAN	Protein SOGA3 (Fragment)					unreview
H3BSM5	H3BSM5_HUMAN	GABA(A) receptor-associated protein like 1, isoform CRA_a	Apg8 is a ubiquitin-like protein involved in autophagy in yeast.	By Northern blot analysis, Xin et al. (2001) found a 2.3-kb GABARAPL1 transcript expressed in all tissues examined, with highest levels in brain, heart, peripheral blood leukocytes, liver, kidney, placenta, and skeletal muscle.			unreview
H3BTL1	H3BTL1_HUMAN	Microtubule-associated protein 1 light chain 3 beta, isoform CRA_f (Microtubule-associated proteins 1A/1B light chain 3B)	Ubiquitin-like modifier involved in formation of autophagosomal vacuoles.	The 6 human orthologs of yeast autophagy-8 (ATG8), MAP1LC3A, MAP1LC3B, MAP1LC3C, GABARAP (605125), GABARAPL1 (607420), and GABARAPL2 (607452), interact with a cohort of 67 proteins, with extensive binding partner overlap between family members, and frequent involvement of a conserved surface on ATG8 proteins known to interact with LC3-interacting regions in partner proteins.			unreview
H6UMI0	H6UMI0_HUMAN	Microtubule-associated protein 1 light chain 3 beta	MAP1LC3B was posttranslationally modified,did not undergo C-terminal cleavage and did not require the conserved gly120 for posttranslational modification. The essential site for modification of MAP1LC3B was lys122.The C terminus of MAP1LC3B was cleaved by ATG4B,gly120 of MAP1LC3B was required for this reaction, as well as for the formation of intermediates with the ubiquitin-activating enzyme ATG…	MAP1LC3B was posttranslationally modified,did not undergo C-terminal cleavage and did not require the conserved gly120 for posttranslational modification.	The essential site for modification of MAP1LC3B was lys122.The C terminus of MAP1LC3B was cleaved by ATG4B,gly120 of MAP1LC3B was required for this reaction, as well as for the formation of intermediates with the ubiquitin-activating enzyme ATG7 and the ubiquitin carrier protein ATG3,which are responsible for the addition of phospholipid at gly120.MAP1LC3B interact with a cohort of 67 proteins, w…		unreview
H6UMI1	H6UMI1_HUMAN	Gamma-aminobutyric acid receptor-associated protein	The N-terminal 21 amino acids of GABARAP formed an alpha helix that interacted with tubulin.Immunoprecipitation and immunohistochemical analysis in rat brain tissues demonstrated association and colocalization of GABARAP and GABA-A receptors.GABARAP interact with a cohort of 67 proteins, with extensive binding partner overlap between family members, and frequent involvement of a conserved surface…	GABARAP interact with a cohort of 67 proteins, with extensive binding partner overlap between family members, and frequent involvement of a conserved surface on ATG8 proteins known to interact with LC3-interacting regions in partner proteins.	Immunoprecipitation and immunohistochemical analysis in rat brain tissues demonstrated association and colocalization of GABARAP and GABA-A receptors.GABARAP interact with a cohort of 67 proteins, with extensive binding partner overlap between family members, and frequent involvement of a conserved surface on ATG8 proteins known to interact with LC3-interacting regions in partner proteins.		unreview
H7BYM2	H7BYM2_HUMAN	Cysteine protease ATG4A					unreview
H7BZ92	H7BZ92_HUMAN	Ubiquitin-like modifier-activating enzyme ATG7	Site-directed mutagenesis revealed that cys572 of APG7L is an active site cysteine essential for formation of the APG7L-APG12L intermediate.Overexpression of APG7L enhanced the formation of the APG5L-APG12L conjugate, indicating that APG7L is an E1-like enzyme essential for the APG12 conjugation system.Autophagic death required the genes ATG7 and beclin-1 and was induced by caspase-8 inhibition. …	Autophagic death required the genes ATG7 and beclin-1 and was induced by caspase-8 inhibition.	Autophagic death required the genes ATG7 and beclin-1 and was induced by caspase-8 inhibition. Independent of its E1-like enzymatic activity, Atg7 could bind to the tumor suppressor p53 to regulate the transcription of the gene encoding the cell cycle inhibitor p21.When nutrients are limited, Atg7 regulates p53-dependent cell cycle and cell death pathways.		unreview
H7BZW5	H7BZW5_HUMAN	Cysteine protease ATG4C	Autophagin-3 could complement Apg4 deficiency in yeast, restoring the phenotypic and biochemical characteristics of autophagic cells.	not clear			unreview
H7C059	H7C059_HUMAN	Ubiquitin-like modifier-activating enzyme ATG7	Site-directed mutagenesis revealed that cys572 of APG7L is an active site cysteine essential for formation of the APG7L-APG12L intermediate.Overexpression of APG7L enhanced the formation of the APG5L-APG12L conjugate, indicating that APG7L is an E1-like enzyme essential for the APG12 conjugation system.Autophagic death required the genes ATG7 and beclin-1 and was induced by caspase-8 inhibition. …	Autophagic death required the genes ATG7 and beclin-1 and was induced by caspase-8 inhibition.	Autophagic death required the genes ATG7 and beclin-1 and was induced by caspase-8 inhibition. Independent of its E1-like enzymatic activity, Atg7 could bind to the tumor suppressor p53 to regulate the transcription of the gene encoding the cell cycle inhibitor p21.When nutrients are limited, Atg7 regulates p53-dependent cell cycle and cell death pathways.		unreview
H7C152	H7C152_HUMAN	Autophagy-related protein 9A	Knockdown of APG9L1 in HeLa cells reduced starvation-induced autophagosome formation and that mouse Apg9l2 (ATG9B; 612205) complemented the loss of APG9L1.APG9L1 is essential for mammalian autophagy and that APG9L2 is complementary to APG9L1.	Positive regulation of autophagy	Knockdown of APG9L1 in HeLa cells reduced starvation-induced autophagosome formation and that mouse Apg9l2 (ATG9B; 612205) complemented the loss of APG9L1.APG9L1 is essential for mammalian autophagy and that APG9L2 is complementary to APG9L1.		unreview
H7C1G6	H7C1G6_HUMAN	Autophagy-related protein 9A	Knockdown of APG9L1 in HeLa cells reduced starvation-induced autophagosome formation and that mouse Apg9l2 (ATG9B; 612205) complemented the loss of APG9L1.APG9L1 is essential for mammalian autophagy and that APG9L2 is complementary to APG9L1.	Positive regulation of autophagy	Knockdown of APG9L1 in HeLa cells reduced starvation-induced autophagosome formation and that mouse Apg9l2 (ATG9B; 612205) complemented the loss of APG9L1.APG9L1 is essential for mammalian autophagy and that APG9L2 is complementary to APG9L1.		unreview
H7C2A6	H7C2A6_HUMAN	Cysteine protease ATG4B	Autophagin-1 could complement Apg4 deficiency in yeast, restoring the phenotypic and biochemical characteristics of autophagic cells.Mouse Atg4b acted on the C termini of these 4 Atg8 homologs, and that the reaction required the active-site cysteine of Atg4b.	Autophagin-1 could complement Apg4 deficiency in yeast, restoring the phenotypic and biochemical characteristics of autophagic cells.	Autophagin-1 could complement Apg4 deficiency in yeast, restoring the phenotypic and biochemical characteristics of autophagic cells.		unreview
H7C2J8	H7C2J8_HUMAN	Ubiquitin-like modifier-activating enzyme ATG7	Site-directed mutagenesis revealed that cys572 of APG7L is an active site cysteine essential for formation of the APG7L-APG12L intermediate.Overexpression of APG7L enhanced the formation of the APG5L-APG12L conjugate, indicating that APG7L is an E1-like enzyme essential for the APG12 conjugation system.Autophagic death required the genes ATG7 and beclin-1 and was induced by caspase-8 inhibition. …	Autophagic death required the genes ATG7 and beclin-1 and was induced by caspase-8 inhibition.	Autophagic death required the genes ATG7 and beclin-1 and was induced by caspase-8 inhibition. Independent of its E1-like enzymatic activity, Atg7 could bind to the tumor suppressor p53 to regulate the transcription of the gene encoding the cell cycle inhibitor p21.When nutrients are limited, Atg7 regulates p53-dependent cell cycle and cell death pathways.		unreview
H7C2R3	H7C2R3_HUMAN	Ubiquitin-like modifier-activating enzyme ATG7	Site-directed mutagenesis revealed that cys572 of APG7L is an active site cysteine essential for formation of the APG7L-APG12L intermediate.Overexpression of APG7L enhanced the formation of the APG5L-APG12L conjugate, indicating that APG7L is an E1-like enzyme essential for the APG12 conjugation system.Autophagic death required the genes ATG7 and beclin-1 and was induced by caspase-8 inhibition. …	Autophagic death required the genes ATG7 and beclin-1 and was induced by caspase-8 inhibition.	Autophagic death required the genes ATG7 and beclin-1 and was induced by caspase-8 inhibition. Independent of its E1-like enzymatic activity, Atg7 could bind to the tumor suppressor p53 to regulate the transcription of the gene encoding the cell cycle inhibitor p21.When nutrients are limited, Atg7 regulates p53-dependent cell cycle and cell death pathways.		unreview
H7C369	H7C369_HUMAN	Ubiquitin-like modifier-activating enzyme ATG7	Site-directed mutagenesis revealed that cys572 of APG7L is an active site cysteine essential for formation of the APG7L-APG12L intermediate.Overexpression of APG7L enhanced the formation of the APG5L-APG12L conjugate, indicating that APG7L is an E1-like enzyme essential for the APG12 conjugation system.Autophagic death required the genes ATG7 and beclin-1 and was induced by caspase-8 inhibition. …	Autophagic death required the genes ATG7 and beclin-1 and was induced by caspase-8 inhibition.	Autophagic death required the genes ATG7 and beclin-1 and was induced by caspase-8 inhibition. Independent of its E1-like enzymatic activity, Atg7 could bind to the tumor suppressor p53 to regulate the transcription of the gene encoding the cell cycle inhibitor p21.When nutrients are limited, Atg7 regulates p53-dependent cell cycle and cell death pathways.		unreview
H7C3T2	H7C3T2_HUMAN	Autophagy-related protein 2 homolog A					unreview
I3L0I1	I3L0I1_HUMAN						unreview
I3L236	I3L236_HUMAN	Gamma-aminobutyric acid receptor-associated protein	The N-terminal 21 amino acids of GABARAP formed an alpha helix that interacted with tubulin.Immunoprecipitation and immunohistochemical analysis in rat brain tissues demonstrated association and colocalization of GABARAP and GABA-A receptors.GABARAP interact with a cohort of 67 proteins, with extensive binding partner overlap between family members, and frequent involvement of a conserved surface…	GABARAP interact with a cohort of 67 proteins, with extensive binding partner overlap between family members, and frequent involvement of a conserved surface on ATG8 proteins known to interact with LC3-interacting regions in partner proteins.	Immunoprecipitation and immunohistochemical analysis in rat brain tissues demonstrated association and colocalization of GABARAP and GABA-A receptors.GABARAP interact with a cohort of 67 proteins, with extensive binding partner overlap between family members, and frequent involvement of a conserved surface on ATG8 proteins known to interact with LC3-interacting regions in partner proteins.		unreview
J3KRU6	J3KRU6_HUMAN	Autophagy-related protein 13	ATG13 interacted with ATG101 and with the ULK1 and FIP200.ATG13, ATG101, ULK1, and FIP200 formed a complex that redistributed to punctate structures following starvation-induced autophagy in HEK293 cells.Knockdown of ATG13 or ATG101 in starved HEK293 cells reduced accumulation of a lipid-modified form of LC3B that associates with autophagosomes.ATG13 was required for ATG101 stabilization and loca…	Positive regulation of autophagy	Positive regulation of autophagy ATG13 was required for ATG101 stabilization and localization in the autophagy complex and formation of autophagosomes.		unreview
J3KST9	J3KST9_HUMAN	Autophagy-related protein 13	ATG13 interacted with ATG101 and with the ULK1 and FIP200.ATG13, ATG101, ULK1, and FIP200 formed a complex that redistributed to punctate structures following starvation-induced autophagy in HEK293 cells.Knockdown of ATG13 or ATG101 in starved HEK293 cells reduced accumulation of a lipid-modified form of LC3B that associates with autophagosomes.ATG13 was required for ATG101 stabilization and loca…	Positive regulation of autophagy	Positive regulation of autophagy ATG13 was required for ATG101 stabilization and localization in the autophagy complex and formation of autophagosomes.		unreview
J3QL92	J3QL92_HUMAN	Microtubule cross-linking factor 1	N- and C-terminal domains of MTCL1 were required for its interaction with microtubules, and the C-terminal critical region overlapped the KR-rich region. The N-terminal microtubule-binding region was required for development of apicobasal microtubule bundles in MDCK cells. The coiled-coil region of Mtcl1 mediated homodimerization. Knockdown of Mtcl1 in MDCK cells impaired development of apicobasa…	no autophagy-related information			unreview
J3QLH7	J3QLH7_HUMAN	Autophagy-related protein 13	ATG13 interacted with ATG101 and with the ULK1 and FIP200.ATG13, ATG101, ULK1, and FIP200 formed a complex that redistributed to punctate structures following starvation-induced autophagy in HEK293 cells.Knockdown of ATG13 or ATG101 in starved HEK293 cells reduced accumulation of a lipid-modified form of LC3B that associates with autophagosomes.ATG13 was required for ATG101 stabilization and loca…	associates with autophagosomes.	Knockdown of ATG13 or ATG101 in starved HEK293 cells reduced accumulation of a lipid-modified form of LC3B that associates with autophagosomes.ATG13 was required for ATG101 stabilization and localization in the autophagy complex and formation of autophagosomes.		unreview
J3QQM8	J3QQM8_HUMAN	Autophagy-related protein 13	ATG13 interacted with ATG101 and with the ULK1 and FIP200.ATG13, ATG101, ULK1, and FIP200 formed a complex that redistributed to punctate structures following starvation-induced autophagy in HEK293 cells.Knockdown of ATG13 or ATG101 in starved HEK293 cells reduced accumulation of a lipid-modified form of LC3B that associates with autophagosomes.ATG13 was required for ATG101 stabilization and loca…	associates with autophagosomes.	Knockdown of ATG13 or ATG101 in starved HEK293 cells reduced accumulation of a lipid-modified form of LC3B that associates with autophagosomes.ATG13 was required for ATG101 stabilization and localization in the autophagy complex and formation of autophagosomes.		unreview
J3QR16	J3QR16_HUMAN	Autophagy-related protein 13	ATG13 interacted with ATG101 and with the ULK1 and FIP200.ATG13, ATG101, ULK1, and FIP200 formed a complex that redistributed to punctate structures following starvation-induced autophagy in HEK293 cells.Knockdown of ATG13 or ATG101 in starved HEK293 cells reduced accumulation of a lipid-modified form of LC3B that associates with autophagosomes.ATG13 was required for ATG101 stabilization and loca…	associates with autophagosomes.	Knockdown of ATG13 or ATG101 in starved HEK293 cells reduced accumulation of a lipid-modified form of LC3B that associates with autophagosomes.ATG13 was required for ATG101 stabilization and localization in the autophagy complex and formation of autophagosomes.		unreview
J3QR83	J3QR83_HUMAN	Autophagy-related protein 13	ATG13 interacted with ATG101 and with the ULK1 and FIP200.ATG13, ATG101, ULK1, and FIP200 formed a complex that redistributed to punctate structures following starvation-induced autophagy in HEK293 cells.Knockdown of ATG13 or ATG101 in starved HEK293 cells reduced accumulation of a lipid-modified form of LC3B that associates with autophagosomes.ATG13 was required for ATG101 stabilization and loca…	associates with autophagosomes.	Knockdown of ATG13 or ATG101 in starved HEK293 cells reduced accumulation of a lipid-modified form of LC3B that associates with autophagosomes.ATG13 was required for ATG101 stabilization and localization in the autophagy complex and formation of autophagosomes.		unreview
J3QRL1	J3QRL1_HUMAN	Autophagy-related protein 13	ATG13 interacted with ATG101 and with the ULK1 and FIP200.ATG13, ATG101, ULK1, and FIP200 formed a complex that redistributed to punctate structures following starvation-induced autophagy in HEK293 cells.Knockdown of ATG13 or ATG101 in starved HEK293 cells reduced accumulation of a lipid-modified form of LC3B that associates with autophagosomes.ATG13 was required for ATG101 stabilization and loca…	associates with autophagosomes.	Knockdown of ATG13 or ATG101 in starved HEK293 cells reduced accumulation of a lipid-modified form of LC3B that associates with autophagosomes.ATG13 was required for ATG101 stabilization and localization in the autophagy complex and formation of autophagosomes.		unreview
J9JIF6	J9JIF6_HUMAN	Autophagy-related protein 13	ATG13 interacted with ATG101 and with the ULK1 and FIP200.ATG13, ATG101, ULK1, and FIP200 formed a complex that redistributed to punctate structures following starvation-induced autophagy in HEK293 cells.Knockdown of ATG13 or ATG101 in starved HEK293 cells reduced accumulation of a lipid-modified form of LC3B that associates with autophagosomes.ATG13 was required for ATG101 stabilization and loca…	associates with autophagosomes.	Knockdown of ATG13 or ATG101 in starved HEK293 cells reduced accumulation of a lipid-modified form of LC3B that associates with autophagosomes.ATG13 was required for ATG101 stabilization and localization in the autophagy complex and formation of autophagosomes.		unreview
K7EJA5	K7EJA5_HUMAN	Cysteine protease ATG4D					unreview
K7EK01	K7EK01_HUMAN	Vacuole membrane protein 1	Overexpression of rat Vmp1 induced formation of vacuoles with Vmp1 integrated into the vacuole membranes.	no autophagy-related information			unreview
K7EKK2	K7EKK2_HUMAN	Beclin-1	Amino acids 88 to 150 of beclin were sufficient to mediate an interaction with BCL2 and interacted with BCLXL.Beclin protects against infection by a neurovirulent strain of Sindbis virus whichovercomes the protective effects of Bcl2.Beclin-1 was found to have structural similarity to the yeast autophagy gene, apg6/vps30, and is monoallelically deleted in 40 to 75% of sporadic human breast cancers…	Positive regulation of autophagy	Beclin-1 was found to have structural similarity to the yeast autophagy gene, apg6/vps30, and is monoallelically deleted in 40 to 75% of sporadic human breast cancers and ovarian cancers.Beclin-1 promotes autophagy in autophagy-defective yeast with a targeted disruption of apg6/vps30, and in human MCF7 breast carcinoma cells.The autophagy-promoting activity of beclin-1 in MCF7 cells was associate…		unreview
K7ELY9	K7ELY9_HUMAN	Beclin-1	Amino acids 88 to 150 of beclin were sufficient to mediate an interaction with BCL2 and interacted with BCLXL.Beclin protects against infection by a neurovirulent strain of Sindbis virus whichovercomes the protective effects of Bcl2.Beclin-1 was found to have structural similarity to the yeast autophagy gene, apg6/vps30, and is monoallelically deleted in 40 to 75% of sporadic human breast cancers…	Positive regulation of autophagy	Beclin-1 was found to have structural similarity to the yeast autophagy gene, apg6/vps30, and is monoallelically deleted in 40 to 75% of sporadic human breast cancers and ovarian cancers.Beclin-1 promotes autophagy in autophagy-defective yeast with a targeted disruption of apg6/vps30, and in human MCF7 breast carcinoma cells.The autophagy-promoting activity of beclin-1 in MCF7 cells was associate…		unreview
K7EM96	K7EM96_HUMAN	Vacuole membrane protein 1	Overexpression of rat Vmp1 induced formation of vacuoles with Vmp1 integrated into the vacuole membranes.	no autophagy-related information			unreview
K7EMA2	K7EMA2_HUMAN	Beclin-1	Amino acids 88 to 150 of beclin were sufficient to mediate an interaction with BCL2 and interacted with BCLXL.Beclin protects against infection by a neurovirulent strain of Sindbis virus whichovercomes the protective effects of Bcl2.Beclin-1 was found to have structural similarity to the yeast autophagy gene, apg6/vps30, and is monoallelically deleted in 40 to 75% of sporadic human breast cancers…	Positive regulation of autophagy	Beclin-1 was found to have structural similarity to the yeast autophagy gene, apg6/vps30, and is monoallelically deleted in 40 to 75% of sporadic human breast cancers and ovarian cancers.Beclin-1 promotes autophagy in autophagy-defective yeast with a targeted disruption of apg6/vps30, and in human MCF7 breast carcinoma cells.The autophagy-promoting activity of beclin-1 in MCF7 cells was associate…		unreview
K7EMB9	K7EMB9_HUMAN	Cysteine protease ATG4D					unreview
K7EMI0	K7EMI0_HUMAN	Vacuole membrane protein 1	Overexpression of rat Vmp1 induced formation of vacuoles with Vmp1 integrated into the vacuole membranes.	no autophagy-related information			unreview
K7EN30	K7EN30_HUMAN	Cysteine protease ATG4D					unreview
K7EN35	K7EN35_HUMAN	Beclin-1	Amino acids 88 to 150 of beclin were sufficient to mediate an interaction with BCL2 and interacted with BCLXL.Beclin protects against infection by a neurovirulent strain of Sindbis virus whichovercomes the protective effects of Bcl2.Beclin-1 was found to have structural similarity to the yeast autophagy gene, apg6/vps30, and is monoallelically deleted in 40 to 75% of sporadic human breast cancers…	Positive regulation of autophagy	Beclin-1 was found to have structural similarity to the yeast autophagy gene, apg6/vps30, and is monoallelically deleted in 40 to 75% of sporadic human breast cancers and ovarian cancers.Beclin-1 promotes autophagy in autophagy-defective yeast with a targeted disruption of apg6/vps30, and in human MCF7 breast carcinoma cells.The autophagy-promoting activity of beclin-1 in MCF7 cells was associate…		unreview
K7ENU2	K7ENU2_HUMAN	Vacuole membrane protein 1	Overexpression of rat Vmp1 induced formation of vacuoles with Vmp1 integrated into the vacuole membranes.	no autophagy-related information			unreview
K7EP43	K7EP43_HUMAN	Cysteine protease ATG4D					unreview
K7EPJ0	K7EPJ0_HUMAN	Cysteine protease ATG4D					unreview
K7EQ67	K7EQ67_HUMAN	Cysteine protease ATG4D					unreview
K7ER46	K7ER46_HUMAN	Beclin-1	Amino acids 88 to 150 of beclin were sufficient to mediate an interaction with BCL2 and interacted with BCLXL.Beclin protects against infection by a neurovirulent strain of Sindbis virus whichovercomes the protective effects of Bcl2.Beclin-1 was found to have structural similarity to the yeast autophagy gene, apg6/vps30, and is monoallelically deleted in 40 to 75% of sporadic human breast cancers…	Positive regulation of autophagy	Beclin-1 was found to have structural similarity to the yeast autophagy gene, apg6/vps30, and is monoallelically deleted in 40 to 75% of sporadic human breast cancers and ovarian cancers.Beclin-1 promotes autophagy in autophagy-defective yeast with a targeted disruption of apg6/vps30, and in human MCF7 breast carcinoma cells.The autophagy-promoting activity of beclin-1 in MCF7 cells was associate…		unreview
K7ERK1	K7ERK1_HUMAN	Cysteine protease ATG4D					unreview
K7ERY0	K7ERY0_HUMAN	Beclin-1	Amino acids 88 to 150 of beclin were sufficient to mediate an interaction with BCL2 and interacted with BCLXL.Beclin protects against infection by a neurovirulent strain of Sindbis virus whichovercomes the protective effects of Bcl2.Beclin-1 was found to have structural similarity to the yeast autophagy gene, apg6/vps30, and is monoallelically deleted in 40 to 75% of sporadic human breast cancers…	Positive regulation of autophagy	Beclin-1 was found to have structural similarity to the yeast autophagy gene, apg6/vps30, and is monoallelically deleted in 40 to 75% of sporadic human breast cancers and ovarian cancers.Beclin-1 promotes autophagy in autophagy-defective yeast with a targeted disruption of apg6/vps30, and in human MCF7 breast carcinoma cells.The autophagy-promoting activity of beclin-1 in MCF7 cells was associate…		unreview
K7ESG3	K7ESG3_HUMAN						unreview
K7ESM7	K7ESM7_HUMAN	Cysteine protease ATG4D					unreview
L7UMD8	L7UMD8_HUMAN	ATG5 variant 3	ATG12 was conjugated to ATG5.Western blot analysis detected the ATG12-ATG5 conjugate at an apparent molecular mass of 65 kD.The C-terminal glycine of ATG12 was conjugated to a central lysine of ATG5.ATG3 cross-talks with the ATG12 conjugation system.A particle that engages Toll-like receptors on a murine macrophage while it is phagocytosed triggers the autophagosome marker LC3 to be rapidly recru…	Positive regulation of autophagy	A particle that engages Toll-like receptors on a murine macrophage while it is phagocytosed triggers the autophagosome marker LC3 to be rapidly recruited to the phagosome in a manner that depends on the autophagy pathway proteins ATG5 and ATG7.VSV infection of healthy chimeric mice lacking Atg5, a gene essential for autophagosome formation, resulted in diminished Ifna and Il12 secretion.		unreview
L7UQD0	L7UQD0_HUMAN	Autophagy-related protein 16-1 isoform 2	Mouse Atg16l1 interacted with Apg5 , but not with Apg12 , and that Atg16l1 could form homodimers.In conjunction with Apg12-Apg5 dimers, Atg16l1 associated with the autophagic isolation membrane for the duration of autophagosome formation.Atg16l1 is the functional counterpart of yeast Apg16.Activation of NOD2 with muramyl-dipeptide induced autophagy in dendritic cells that required ATG16L1.ATG16L1…	Positive regulation of autophagy	Positive regulation of autophagy Atg16l1 associated with the autophagic isolation membrane for the duration of autophagosome formation.Activation of NOD2 with muramyl-dipeptide induced autophagy in dendritic cells that required ATG16L1.	Inflammatory bowel disease 10	unreview
L7UQJ2	L7UQJ2_HUMAN	ATG5 variant 2	ATG12 was conjugated to ATG5.Western blot analysis detected the ATG12-ATG5 conjugate at an apparent molecular mass of 65 kD.The C-terminal glycine of ATG12 was conjugated to a central lysine of ATG5.ATG3 cross-talks with the ATG12 conjugation system.A particle that engages Toll-like receptors on a murine macrophage while it is phagocytosed triggers the autophagosome marker LC3 to be rapidly recru…	Positive regulation of autophagy	A particle that engages Toll-like receptors on a murine macrophage while it is phagocytosed triggers the autophagosome marker LC3 to be rapidly recruited to the phagosome in a manner that depends on the autophagy pathway proteins ATG5 and ATG7.VSV infection of healthy chimeric mice lacking Atg5, a gene essential for autophagosome formation, resulted in diminished Ifna and Il12 secretion.		unreview
P15289	ARSA_HUMAN	Arylsulfatase A (ASA) (EC 3.1.6.8) (Cerebroside-sulfatase) [Cleaved into: Arylsulfatase A component B; Arylsulfatase A component C]	Hydrolyzes cerebroside sulfate			Metachromatic leukodystrophy	unreview
P15848	ARSB_HUMAN	Arylsulfatase B (ASB) (EC 3.1.6.12) (N-acetylgalactosamine-4-sulfatase) (G4S)	Hydrolysis of the 4-sulfate groups of the N-acetyl-D-galactosamine 4-sulfate units of chondroitin sulfate and dermatan sulfate.			Mucopolysaccharidosis type VI (Maroteaux-Lamy)	unreview
P19525	E2AK2_HUMAN	Interferon-induced, double-stranded RNA-activated protein kinase (EC 2.7.11.1) (Eukaryotic translation initiation factor 2-alpha kinase 2) (eIF-2A protein kinase 2) (Interferon-inducible RNA-dependent protein kinase) (P1/eIF-2A protein kinase) (Protein kinase RNA-activated) (PKR) (Tyrosine-protein kinase EIF2AK2) (EC 2.7.10.2) (p68 kinase)					unreview
P51809	VAMP7_HUMAN	2DMW	Involved in the targeting and/or fusion of transport vesicles to their target membrane during transport of proteins from the early endosome to the lysosome. Required for heterotypic fusion of late endosomes with lysosomes and homotypic lysosomal fusion. Required for calcium regulated lysosomal exocytosis. Involved in the export of chylomicrons from the endoplasmic reticulum to the cis Golgi. Requ…			-	unreview
P78539	SRPX_HUMAN	Sushi repeat-containing protein SRPX	May be involved in phagocytosis during disk shedding, cell adhesion to cells other than the pigment epithelium or signal transduction.			-	unreview
Q05D29	Q05D29_HUMAN	ATG4C protein (Fragment)	Molecular function：cysteine-type peptidase activity.Biological process：autophagy,protein transport.	Starved Atg4c -/- mice showed decreased autophagic activity in diaphragm.	ATG4C is a homolog of yeast Apg4, a cysteine protease involved in autophagy.starved Atg4c -/- mice showed decreased autophagic activity in diaphragm.	-	unreview
Q14145	KEAP1_HUMAN	Kelch-like ECH-associated protein 1 (Cytosolic inhibitor of Nrf2) (INrf2) (Kelch-like protein 19)	Acts as a substrate adapter protein for the E3 ubiquitin ligase complex formed by CUL3 and RBX1 and targets NFE2L2/NRF2 for ubiquitination and degradation by the proteasome, thus resulting in the suppression of its transcriptional activity and the repression of antioxidant response element-mediated detoxifying enzyme gene expression. Retains NFE2L2/NRF2 and may also retain BPTF in the cytosol. Ta…				unreview
Q15154	PCM1_HUMAN	Pericentriolar material 1 protein	equired for centrosome assembly and function. Essential for the correct localization of several centrosomal proteins including CEP250, CETN3, PCNT and NEK2. Required to anchor microtubules to the centrosome. Involved in the biogenesis of cilia.			Thyroid papillary carcinoma	unreview
Q17RG0	Q17RG0_HUMAN	ATG16L1 protein	Atg16l1 interacted with Apg5, and that Atg16l1 could form homodimers. In conjunction with Apg12-Apg5 dimers, Atg16l1 associated with the autophagic isolation membrane for the duration of autophagosome formation. Participate in activation of NOD2-muramyldipeptide-induced autophagy in dendritic cells. NOD2 influences bacterial degradation and interacts with the major histocompatibility complex clas…	Associates with the duration of autophagosome formation	Associates with the duration of autophagosome formation. ATG16L1 restrains IRE1-alpha activity, and augmentation of autophagy in intestinal epithelial cells ameliorates ER stress-induced intestinal inflammation and eases NF-kappa-B overactivation and intestinal epithelial cell death.	Ileitis	unreview
Q2VPK0	Q2VPK0_HUMAN	ATG16L2 protein					unreview
Q49A36	Q49A36_HUMAN	MAP1LC3B protein	Interact with a cohort of 67 proteins, with extensive binding partner overlap between family members, and frequent involvement of a conserved surface on ATG8 proteins known to interact with LC3-interacting regions in partner proteins.	Involved in autophagy	Involved in autophagy. Many new autophagy interaction network components have roles in vesicle trafficking, protein or lipid phosphorylation, and protein ubiquitination, and affect autophagosome number or flux when depleted by RNA interference. The 6 human orthologs of yeast autophagy-8 (ATG8), MAP1LC3A, MAP1LC3B, MAP1LC3C, GABARAP (605125), GABARAPL1 (607420), and GABARAPL2 (607452), interact wi…		unreview
Q53F78	Q53F78_HUMAN	Beclin 1 variant					unreview
Q53FA6	Q53FA6_HUMAN	APG4 autophagy 4 homolog D variant					unreview
Q53H09	Q53H09_HUMAN	UV radiation resistance associated gene variant					unreview
Q53SV2	Q53SV2_HUMAN	Putative uncharacterized protein FLJ10035					unreview
Q5MNZ6	WIPI3_HUMAN	WD repeat domain phosphoinositide-interacting protein 3					unreview
Q5TF21	SOGA3_HUMAN	Protein SOGA3					unreview
Q63HN5	Q63HN5_HUMAN	Putative uncharacterized protein DKFZp686G0859					unreview
Q658J6	Q658J6_HUMAN	Microtubule-associated protein 1 light chain 3 beta, isoform CRA_c					unreview
Q69Z02	Q69Z02_HUMAN	Putative uncharacterized protein DKFZp586A1923					unreview
Q6IAW1	Q6IAW1_HUMAN	GABA(A) receptor-associated protein	Coexpression with DDX47 can inhibited cell proliferation and induced apoptosis. The 6 human orthologs of yeast autophagy-8 (ATG8), MAP1LC3A, MAP1LC3B, MAP1LC3C, GABARAP, GABARAPL1, and GABARAPL2, interact with a cohort of 67 proteins, with extensive binding partner overlap between family members, and frequent involvement of a conserved surface on ATG8 proteins known to interact with LC3-interacti…	Involve in autophagy	The 6 human orthologs of yeast autophagy-8 (ATG8), MAP1LC3A, MAP1LC3B, MAP1LC3C, GABARAP, GABARAPL1, and GABARAPL2, interact with a cohort of 67 proteins, with extensive binding partner overlap between family members, and frequent involvement of a conserved surface on ATG8 proteins known to interact with LC3-interacting regions in partner proteins. Behrends concluded that their studies provided a…		unreview
Q6P1X0	Q6P1X0_HUMAN	UV radiation resistance associated protein					unreview
Q6UX65	DRAM2_HUMAN	DNA damage-regulated autophagy modulator protein 2	Induces apoptotic cell death when coexpressed with DRAM1.The expression of DRAM2 mRNA and protein was downregulated in a majority of ovarian cancers compared with matched normal tissue. Overexpression of either DRAM1 orDRAM2 in HEK293 cells did not alter cell viability, but coexpression of both proteins increased apoptotic cell death. Silencing of DRAM2 in a human colon carcinoma cell line provid…			ovarian tumor;carcinoma	unreview
Q709C8	VP13C_HUMAN	Vacuolar protein sorting-associated protein 13C					unreview
Q7Z3H3	Q7Z3H3_HUMAN	Autophagy protein 5					unreview
Q7Z7G8	VP13B_HUMAN	Vacuolar protein sorting-associated protein 13B	May be involved in protein sorting in post Golgi membrane traffic.				unreview
Q8TC71	MIEAP_HUMAN	Key regulator of mitochondrial quality that mediates the repairing or degradation of unhealthy mitochondria in response to mitochondrial damage. Mediator of mitochondrial protein catabolic process (also named MALM) by mediating the degradation of damaged proteins inside mitochondria by promoting the accumulation in the mitochondrial matrix of hydrolases that are characteristic of the lysosomal lu…					unreview
Q969K0	Q969K0_HUMAN	ATG4 autophagy related 4 homolog D (S. cerevisiae), isoform CRA_a (ATG4D protein) (Cysteine protease ATG4D)	Cysteine protease ATG4D: Cysteine protease required for the cytoplasm to vacuole transport (Cvt) and autophagy. Cleaves the C-terminal amino acid of ATG8 family proteins MAP1LC3 and GABARAPL2, to reveal a C-terminal glycine. Exposure of the glycine at the C-terminus is essential for ATG8 proteins conjugation to phosphatidylethanolamine (PE) and insertion to membranes, which is necessary for autop…	Exposure of the glycine at the C-terminus is essential for ATG8 proteins conjugation to phosphatidylethanolamine (PE) and insertion to membranes, which is necessary for autophagy.		-	unreview
Q96F24	NRBF2_HUMAN	Nuclear receptor-binding factor 2 (NRBF-2) (Comodulator of PPAR and RXR)	May modulate transcriptional activation by target nuclear receptors. Can act as transcriptional activator (in vitro).			-	unreview
Q96MZ6	Q96MZ6_HUMAN	cDNA FLJ31648 fis, clone NT2RI2004059					unreview
Q96RL7	VP13A_HUMAN	Vacuolar protein sorting-associated protein 13A (Chorea-acanthocytosis protein) (Chorein)	May play a role in the control of protein cycling through the trans-Golgi network to early and late endosomes, lysosomes and plasma membrane.			Choreoacanthocytosis	unreview
Q9H2X6	HIPK2_HUMAN	Homeodomain-interacting protein kinase 2 (hHIPk2) (EC 2.7.11.1)	Serine/threonine-protein kinase involved in transcription regulation, p53/TP53-mediated cellular apoptosis and regulation of the cell cycle. Acts as a corepressor of several transcription factors, including SMAD1 and POU4F1/Brn3a and probably NK homeodomain transcription factors. Phosphorylates PDX1, ATF1, PML, p53/TP53, CREB1, CTBP1, CBX4, RUNX1, EP300, CTNNB1, HMGA1 and ZBTB4. Inhibits cell gro…				unreview
Q9H7M5	Q9H7M5_HUMAN	FLJ00045 protein (Fragment)					unreview
Q9HBF4	ZFYV1_HUMAN	Zinc finger FYVE domain-containing protein 1 (Double FYVE-containing protein 1) (SR3) (Tandem FYVE fingers-1)	-				unreview
Q9NWG8	Q9NWG8_HUMAN	cDNA FLJ10035 fis, clone HEMBA1000919					unreview
Q9UEU0	VTI1B_HUMAN	Vesicle transport through interaction with t-SNAREs homolog 1B	V-SNARE that mediates vesicle transport pathways through interactions with t-SNAREs on the target membrane. These interactions are proposed to mediate aspects of the specificity of vesicle trafficking and to promote fusion of the lipid bilayers. May be concerned with increased secretion of cytokines associated with cellular senescence.				unreview
Q9UPN4	CP131_HUMAN	Centrosomal protein of 131 kDa (5-azacytidine-induced protein 1) (Pre-acrosome localization protein 1)	Component of centriolar satellites contributing to build a complex and dynamic network required to regulate cilia/flagellum formation. In proliferating cells, MIB1-mediated ubiquitination induces its sequestration within centriolar satellites, precluding untimely cilia formation initiation. In contrast, during normal and ultraviolet or heat shock cellular stress-induced ciliogenesis, its non-ubiq…				unreview
Q9Y3D6	FIS1_HUMAN	Mitochondrial fission 1 protein	Involved in the fragmentation of the mitochondrial network and its perinuclear clustering. Plays a minor role in the recruitment and association of the fission mediator dynamin-related protein 1 (DNM1L) to the mitochondrial surface and mitochondrial fission. Can induce cytochrome c release from the mitochondrion to the cytosol, ultimately leading to apoptosis. Also mediates peroxisomal fission.				unreview
R4GND5	R4GND5_HUMAN	Transcription factor GATA-4 (Fragment)				Testicular anomalies with or without congenital heart disease; Atrial septal defect 2; Atrioventricular septal defect 4; Tetralogy of Fallot; Ventricular septal defect 1.	unreview
S4R2Z2	S4R2Z2_HUMAN	DNA damage-regulated autophagy modulator protein 2			Damage-Regulated Autophagy Modulator (DRAM) as a lysosomal protein that links autophagy and the tumor suppressor, p53, is a regulator of autophagy. DRAM2 is different from DRAM as it not induced by p53 or p73. DRAM2 is also a lysosomal protein, but again unlike DRAM its overexpression does not modulate autophagy.		unreview
S4R336	S4R336_HUMAN	Autophagy-related protein 9B					unreview
S4R430	S4R430_HUMAN	Autophagy-related protein 9B					unreview
U3KPT5	U3KPT5_HUMAN	Autophagy-related protein 9B					unreview
W0FFG4	W0FFG4_HUMAN	Beclin 1 isoform 2					unreview
X6R3R3	X6R3R3_HUMAN	Protein SOGA1					unreview
