# Supplementary material for: ACTP: A webserver for predicting potential targets and relevant pathways of autophagy-modulating compounds
Source: Oncotarget. 2016 Jan 25;7(9):10015–22. doi: 10.18632/oncotarget.7015 (PMC4891100; doi:10.18632/oncotarget.7015)
Supplement: Supplementary file 5 [file oncotarget-07-10015-s005.xlsx]

## Sheet: Sheet1
Target Name	Accession	Compound Name	PDB	Expect Target	LibDock Score	P-Value
MK08_HUMAN	P45983	(3R)-1-(2-oxo-2-{4-[4-(pyrimidin-2-yl)phenyl]piperazin- 1-yl}ethyl)-N-[3-(pyridin-4-yl)-2H-indazol- 5-yl]pyrrolidine-3-carboxamide	4L7F	MK08_HUMAN	196.117	0.00899064
ABL2_HUMAN	P42684	(3R)-1-(2-oxo-2-{4-[4-(pyrimidin-2-yl)phenyl]piperazin- 1-yl}ethyl)-N-[3-(pyridin-4-yl)-2H-indazol- 5-yl]pyrrolidine-3-carboxamide	3GVU	MK08_HUMAN	177.944	0.0950302
TBK1_HUMAN	Q9UHD2	(3R)-1-(2-oxo-2-{4-[4-(pyrimidin-2-yl)phenyl]piperazin- 1-yl}ethyl)-N-[3-(pyridin-4-yl)-2H-indazol- 5-yl]pyrrolidine-3-carboxamide	4EUU	MK08_HUMAN	176.179	0.114058
STK11_HUMAN	Q15831	(3R)-1-(2-oxo-2-{4-[4-(pyrimidin-2-yl)phenyl]piperazin- 1-yl}ethyl)-N-[3-(pyridin-4-yl)-2H-indazol- 5-yl]pyrrolidine-3-carboxamide	2WTK	MK08_HUMAN	174.208	0.138422
MLP3B_HUMAN	Q9GZQ8	(3R)-1-(2-oxo-2-{4-[4-(pyrimidin-2-yl)phenyl]piperazin- 1-yl}ethyl)-N-[3-(pyridin-4-yl)-2H-indazol- 5-yl]pyrrolidine-3-carboxamide	3VTW	MK08_HUMAN	170.362	0.195885
AKT1_HUMAN	P31749	(3R)-1-(2-oxo-2-{4-[4-(pyrimidin-2-yl)phenyl]piperazin- 1-yl}ethyl)-N-[3-(pyridin-4-yl)-2H-indazol- 5-yl]pyrrolidine-3-carboxamide	4GV1	MK08_HUMAN	170.249	0.19777
MTOR_HUMAN	P42345	(3R)-1-(2-oxo-2-{4-[4-(pyrimidin-2-yl)phenyl]piperazin- 1-yl}ethyl)-N-[3-(pyridin-4-yl)-2H-indazol- 5-yl]pyrrolidine-3-carboxamide	4JT6	MK08_HUMAN	167.091	0.25496
BCL2_HUMAN	P10415	(3R)-1-(2-oxo-2-{4-[4-(pyrimidin-2-yl)phenyl]piperazin- 1-yl}ethyl)-N-[3-(pyridin-4-yl)-2H-indazol- 5-yl]pyrrolidine-3-carboxamide	4MAN	MK08_HUMAN	167.041	0.255926
CDK5_HUMAN	Q00535	(3R)-1-(2-oxo-2-{4-[4-(pyrimidin-2-yl)phenyl]piperazin- 1-yl}ethyl)-N-[3-(pyridin-4-yl)-2H-indazol- 5-yl]pyrrolidine-3-carboxamide	4AU8	MK08_HUMAN	166.503	0.266508
5HT2B_HUMAN	P41595	(3R)-1-(2-oxo-2-{4-[4-(pyrimidin-2-yl)phenyl]piperazin- 1-yl}ethyl)-N-[3-(pyridin-4-yl)-2H-indazol- 5-yl]pyrrolidine-3-carboxamide	4IB4	MK08_HUMAN	166.063	0.275328
ATG5_HUMAN	Q9H1Y0	(3R)-1-(2-oxo-2-{4-[4-(pyrimidin-2-yl)phenyl]piperazin- 1-yl}ethyl)-N-[3-(pyridin-4-yl)-2H-indazol- 5-yl]pyrrolidine-3-carboxamide	4NAW	MK08_HUMAN	163.847	0.321866
NPC1_HUMAN	O15118	(3R)-1-(2-oxo-2-{4-[4-(pyrimidin-2-yl)phenyl]piperazin- 1-yl}ethyl)-N-[3-(pyridin-4-yl)-2H-indazol- 5-yl]pyrrolidine-3-carboxamide	3GKJ	MK08_HUMAN	163.561	0.328103
CATD_HUMAN	P07339	(3R)-1-(2-oxo-2-{4-[4-(pyrimidin-2-yl)phenyl]piperazin- 1-yl}ethyl)-N-[3-(pyridin-4-yl)-2H-indazol- 5-yl]pyrrolidine-3-carboxamide	4OD9	MK08_HUMAN	163.315	0.33352
AAKB1_HUMAN	Q9Y478	(3R)-1-(2-oxo-2-{4-[4-(pyrimidin-2-yl)phenyl]piperazin- 1-yl}ethyl)-N-[3-(pyridin-4-yl)-2H-indazol- 5-yl]pyrrolidine-3-carboxamide	4CFF	MK08_HUMAN	159.413	0.423401
DAPK2_HUMAN	Q9UIK4	(3R)-1-(2-oxo-2-{4-[4-(pyrimidin-2-yl)phenyl]piperazin- 1-yl}ethyl)-N-[3-(pyridin-4-yl)-2H-indazol- 5-yl]pyrrolidine-3-carboxamide	2CKE	MK08_HUMAN	159.095	0.430973
PK3C3_HUMAN	Q8NEB9	(3R)-1-(2-oxo-2-{4-[4-(pyrimidin-2-yl)phenyl]piperazin- 1-yl}ethyl)-N-[3-(pyridin-4-yl)-2H-indazol- 5-yl]pyrrolidine-3-carboxamide	3LS8	MK08_HUMAN	157.129	0.47835
RAB1A_HUMAN	P62820	(3R)-1-(2-oxo-2-{4-[4-(pyrimidin-2-yl)phenyl]piperazin- 1-yl}ethyl)-N-[3-(pyridin-4-yl)-2H-indazol- 5-yl]pyrrolidine-3-carboxamide	2FOL	MK08_HUMAN	156.2	0.499111
IF16_HUMAN	Q16666	(3R)-1-(2-oxo-2-{4-[4-(pyrimidin-2-yl)phenyl]piperazin- 1-yl}ethyl)-N-[3-(pyridin-4-yl)-2H-indazol- 5-yl]pyrrolidine-3-carboxamide	3B6Y	MK08_HUMAN	154.685	0.462413
VPS51_HUMAN	Q9UID3	(3R)-1-(2-oxo-2-{4-[4-(pyrimidin-2-yl)phenyl]piperazin- 1-yl}ethyl)-N-[3-(pyridin-4-yl)-2H-indazol- 5-yl]pyrrolidine-3-carboxamide	4J2C	MK08_HUMAN	152.411	0.408044
MLP3A_HUMAN	Q9H492	(3R)-1-(2-oxo-2-{4-[4-(pyrimidin-2-yl)phenyl]piperazin- 1-yl}ethyl)-N-[3-(pyridin-4-yl)-2H-indazol- 5-yl]pyrrolidine-3-carboxamide	3WAN	MK08_HUMAN	151.814	0.394004
GATA4_HUMAN	P43694	(3R)-1-(2-oxo-2-{4-[4-(pyrimidin-2-yl)phenyl]piperazin- 1-yl}ethyl)-N-[3-(pyridin-4-yl)-2H-indazol- 5-yl]pyrrolidine-3-carboxamide	2M9W	MK08_HUMAN	151.751	0.392546
AAKG1_HUMAN	P54619	(3R)-1-(2-oxo-2-{4-[4-(pyrimidin-2-yl)phenyl]piperazin- 1-yl}ethyl)-N-[3-(pyridin-4-yl)-2H-indazol- 5-yl]pyrrolidine-3-carboxamide	2UV7	MK08_HUMAN	144.858	0.244895
DAPK3_HUMAN	O43293	(3R)-1-(2-oxo-2-{4-[4-(pyrimidin-2-yl)phenyl]piperazin- 1-yl}ethyl)-N-[3-(pyridin-4-yl)-2H-indazol- 5-yl]pyrrolidine-3-carboxamide	1YRP	MK08_HUMAN	138.91	0.147143
ACBD5_HUMAN	Q5T8D3	(3R)-1-(2-oxo-2-{4-[4-(pyrimidin-2-yl)phenyl]piperazin- 1-yl}ethyl)-N-[3-(pyridin-4-yl)-2H-indazol- 5-yl]pyrrolidine-3-carboxamide	3FLV	MK08_HUMAN	138.203	0.137618
2B14_HUMAN	P13760	(3R)-1-(2-oxo-2-{4-[4-(pyrimidin-2-yl)phenyl]piperazin- 1-yl}ethyl)-N-[3-(pyridin-4-yl)-2H-indazol- 5-yl]pyrrolidine-3-carboxamide	4MDJ	MK08_HUMAN	132.613	0.0772187
DPA1_HUMAN	P20036	(3R)-1-(2-oxo-2-{4-[4-(pyrimidin-2-yl)phenyl]piperazin- 1-yl}ethyl)-N-[3-(pyridin-4-yl)-2H-indazol- 5-yl]pyrrolidine-3-carboxamide	3LQZ	MK08_HUMAN	132.326	0.074787
LRRK2_HUMAN	Q5S007	(3R)-1-(2-oxo-2-{4-[4-(pyrimidin-2-yl)phenyl]piperazin- 1-yl}ethyl)-N-[3-(pyridin-4-yl)-2H-indazol- 5-yl]pyrrolidine-3-carboxamide	2ZEJ	MK08_HUMAN	130.504	0.0607411
ATG5_HUMAN	Q9H1Y0	(3R)-1-(2-oxo-2-{4-[4-(pyrimidin-2-yl)phenyl]piperazin- 1-yl}ethyl)-N-[3-(pyridin-4-yl)-2H-indazol- 5-yl]pyrrolidine-3-carboxamide	4GDL	MK08_HUMAN	130.291	0.0592459
GBRL1_HUMAN	Q9H0R8	(3R)-1-(2-oxo-2-{4-[4-(pyrimidin-2-yl)phenyl]piperazin- 1-yl}ethyl)-N-[3-(pyridin-4-yl)-2H-indazol- 5-yl]pyrrolidine-3-carboxamide	2R2Q	MK08_HUMAN	128.167	0.0459091
SPT5H_HUMAN	O00267	(3R)-1-(2-oxo-2-{4-[4-(pyrimidin-2-yl)phenyl]piperazin- 1-yl}ethyl)-N-[3-(pyridin-4-yl)-2H-indazol- 5-yl]pyrrolidine-3-carboxamide	4L1U	MK08_HUMAN	124.184	0.0275578
S100A8_HUMAN	P05109	(3R)-1-(2-oxo-2-{4-[4-(pyrimidin-2-yl)phenyl]piperazin- 1-yl}ethyl)-N-[3-(pyridin-4-yl)-2H-indazol- 5-yl]pyrrolidine-3-carboxamide	4GGF	MK08_HUMAN	109.944	0.0032251
AAKB2_HUMAN	O43741	(3R)-1-(2-oxo-2-{4-[4-(pyrimidin-2-yl)phenyl]piperazin- 1-yl}ethyl)-N-[3-(pyridin-4-yl)-2H-indazol- 5-yl]pyrrolidine-3-carboxamide	2V8Q	MK08_HUMAN	94.8555	0.000207815
RAB1A_HUMAN	P62820	[(2R,3S,4R,5R)-5-(6-AMINOPURIN-9-YL)-3,4-DIHYDROXY-OXOLAN-2-YL]METHYL [HYDROXY-[[(2R,3S,4R,5S)-3,4,5-TRIHYDROXYOXOLAN-2-YL]METHOXY]PHOSPHORYL] HYDROGEN PHOSPHATE	2FOL	SIR2_HUMAN	188.59	0.00459496
AKT1_HUMAN	P31749	[(2R,3S,4R,5R)-5-(6-AMINOPURIN-9-YL)-3,4-DIHYDROXY-OXOLAN-2-YL]METHYL [HYDROXY-[[(2R,3S,4R,5S)-3,4,5-TRIHYDROXYOXOLAN-2-YL]METHOXY]PHOSPHORYL] HYDROGEN PHOSPHATE	4GV1	SIR2_HUMAN	181.973	0.0130219
SIR2_HUMAN	Q8IXJ6	[(2R,3S,4R,5R)-5-(6-AMINOPURIN-9-YL)-3,4-DIHYDROXY-OXOLAN-2-YL]METHYL [HYDROXY-[[(2R,3S,4R,5S)-3,4,5-TRIHYDROXYOXOLAN-2-YL]METHOXY]PHOSPHORYL] HYDROGEN PHOSPHATE	4RMJ	SIR2_HUMAN	181.275	0.0144555
STK11_HUMAN	Q15831	[(2R,3S,4R,5R)-5-(6-AMINOPURIN-9-YL)-3,4-DIHYDROXY-OXOLAN-2-YL]METHYL [HYDROXY-[[(2R,3S,4R,5S)-3,4,5-TRIHYDROXYOXOLAN-2-YL]METHOXY]PHOSPHORYL] HYDROGEN PHOSPHATE	2WTK	SIR2_HUMAN	168.857	0.0759178
NPC1_HUMAN	O15118	[(2R,3S,4R,5R)-5-(6-AMINOPURIN-9-YL)-3,4-DIHYDROXY-OXOLAN-2-YL]METHYL [HYDROXY-[[(2R,3S,4R,5S)-3,4,5-TRIHYDROXYOXOLAN-2-YL]METHOXY]PHOSPHORYL] HYDROGEN PHOSPHATE	3GKJ	SIR2_HUMAN	167.8	0.085787
5HT2B_HUMAN	P41595	[(2R,3S,4R,5R)-5-(6-AMINOPURIN-9-YL)-3,4-DIHYDROXY-OXOLAN-2-YL]METHYL [HYDROXY-[[(2R,3S,4R,5S)-3,4,5-TRIHYDROXYOXOLAN-2-YL]METHOXY]PHOSPHORYL] HYDROGEN PHOSPHATE	4IB4	SIR2_HUMAN	162.263	0.154323
LRRK2_HUMAN	Q5S007	[(2R,3S,4R,5R)-5-(6-AMINOPURIN-9-YL)-3,4-DIHYDROXY-OXOLAN-2-YL]METHYL [HYDROXY-[[(2R,3S,4R,5S)-3,4,5-TRIHYDROXYOXOLAN-2-YL]METHOXY]PHOSPHORYL] HYDROGEN PHOSPHATE	2ZEJ	SIR2_HUMAN	160.493	0.182674
CDK5_HUMAN	Q00535	[(2R,3S,4R,5R)-5-(6-AMINOPURIN-9-YL)-3,4-DIHYDROXY-OXOLAN-2-YL]METHYL [HYDROXY-[[(2R,3S,4R,5S)-3,4,5-TRIHYDROXYOXOLAN-2-YL]METHOXY]PHOSPHORYL] HYDROGEN PHOSPHATE	4AU8	SIR2_HUMAN	159.167	0.206
TBK1_HUMAN	Q9UHD2	[(2R,3S,4R,5R)-5-(6-AMINOPURIN-9-YL)-3,4-DIHYDROXY-OXOLAN-2-YL]METHYL [HYDROXY-[[(2R,3S,4R,5S)-3,4,5-TRIHYDROXYOXOLAN-2-YL]METHOXY]PHOSPHORYL] HYDROGEN PHOSPHATE	4EUU	SIR2_HUMAN	158.982	0.209401
ATG5_HUMAN	Q9H1Y0	[(2R,3S,4R,5R)-5-(6-AMINOPURIN-9-YL)-3,4-DIHYDROXY-OXOLAN-2-YL]METHYL [HYDROXY-[[(2R,3S,4R,5S)-3,4,5-TRIHYDROXYOXOLAN-2-YL]METHOXY]PHOSPHORYL] HYDROGEN PHOSPHATE	4NAW	SIR2_HUMAN	158.092	0.22622
MTOR_HUMAN	P42345	[(2R,3S,4R,5R)-5-(6-AMINOPURIN-9-YL)-3,4-DIHYDROXY-OXOLAN-2-YL]METHYL [HYDROXY-[[(2R,3S,4R,5S)-3,4,5-TRIHYDROXYOXOLAN-2-YL]METHOXY]PHOSPHORYL] HYDROGEN PHOSPHATE	4JT6	SIR2_HUMAN	156.416	0.25995
PK3C3_HUMAN	Q8NEB9	[(2R,3S,4R,5R)-5-(6-AMINOPURIN-9-YL)-3,4-DIHYDROXY-OXOLAN-2-YL]METHYL [HYDROXY-[[(2R,3S,4R,5S)-3,4,5-TRIHYDROXYOXOLAN-2-YL]METHOXY]PHOSPHORYL] HYDROGEN PHOSPHATE	3LS8	SIR2_HUMAN	156.275	0.262906
TIGAR_HUMAN	Q9NQ88	[(2R,3S,4R,5R)-5-(6-AMINOPURIN-9-YL)-3,4-DIHYDROXY-OXOLAN-2-YL]METHYL [HYDROXY-[[(2R,3S,4R,5S)-3,4,5-TRIHYDROXYOXOLAN-2-YL]METHOXY]PHOSPHORYL] HYDROGEN PHOSPHATE	3DCY	SIR2_HUMAN	155.503	0.279407
AAKG1_HUMAN	P54619	[(2R,3S,4R,5R)-5-(6-AMINOPURIN-9-YL)-3,4-DIHYDROXY-OXOLAN-2-YL]METHYL [HYDROXY-[[(2R,3S,4R,5S)-3,4,5-TRIHYDROXYOXOLAN-2-YL]METHOXY]PHOSPHORYL] HYDROGEN PHOSPHATE	2UV7	SIR2_HUMAN	155.437	0.28084
CATD_HUMAN	P07339	[(2R,3S,4R,5R)-5-(6-AMINOPURIN-9-YL)-3,4-DIHYDROXY-OXOLAN-2-YL]METHYL [HYDROXY-[[(2R,3S,4R,5S)-3,4,5-TRIHYDROXYOXOLAN-2-YL]METHOXY]PHOSPHORYL] HYDROGEN PHOSPHATE	4OD9	SIR2_HUMAN	154.725	0.296562
MLP3B_HUMAN	Q9GZQ8	[(2R,3S,4R,5R)-5-(6-AMINOPURIN-9-YL)-3,4-DIHYDROXY-OXOLAN-2-YL]METHYL [HYDROXY-[[(2R,3S,4R,5S)-3,4,5-TRIHYDROXYOXOLAN-2-YL]METHOXY]PHOSPHORYL] HYDROGEN PHOSPHATE	3VTW	SIR2_HUMAN	152.548	0.347014
SQSTM_HUMAN	Q13501	[(2R,3S,4R,5R)-5-(6-AMINOPURIN-9-YL)-3,4-DIHYDROXY-OXOLAN-2-YL]METHYL [HYDROXY-[[(2R,3S,4R,5S)-3,4,5-TRIHYDROXYOXOLAN-2-YL]METHOXY]PHOSPHORYL] HYDROGEN PHOSPHATE	4MJS	SIR2_HUMAN	149.007	0.435053
AAKB1_HUMAN	Q9Y478	[(2R,3S,4R,5R)-5-(6-AMINOPURIN-9-YL)-3,4-DIHYDROXY-OXOLAN-2-YL]METHYL [HYDROXY-[[(2R,3S,4R,5S)-3,4,5-TRIHYDROXYOXOLAN-2-YL]METHOXY]PHOSPHORYL] HYDROGEN PHOSPHATE	4CFF	SIR2_HUMAN	148.481	0.448543
GATA4_HUMAN	P43694	[(2R,3S,4R,5R)-5-(6-AMINOPURIN-9-YL)-3,4-DIHYDROXY-OXOLAN-2-YL]METHYL [HYDROXY-[[(2R,3S,4R,5S)-3,4,5-TRIHYDROXYOXOLAN-2-YL]METHOXY]PHOSPHORYL] HYDROGEN PHOSPHATE	2M9W	SIR2_HUMAN	148.229	0.455039
ABL2_HUMAN	P42684	[(2R,3S,4R,5R)-5-(6-AMINOPURIN-9-YL)-3,4-DIHYDROXY-OXOLAN-2-YL]METHYL [HYDROXY-[[(2R,3S,4R,5S)-3,4,5-TRIHYDROXYOXOLAN-2-YL]METHOXY]PHOSPHORYL] HYDROGEN PHOSPHATE	3GVU	SIR2_HUMAN	147.37	0.477228
DPA1_HUMAN	P20036	[(2R,3S,4R,5R)-5-(6-AMINOPURIN-9-YL)-3,4-DIHYDROXY-OXOLAN-2-YL]METHYL [HYDROXY-[[(2R,3S,4R,5S)-3,4,5-TRIHYDROXYOXOLAN-2-YL]METHOXY]PHOSPHORYL] HYDROGEN PHOSPHATE	3LQZ	SIR2_HUMAN	146.577	0.497793
2B14_HUMAN	P13760	[(2R,3S,4R,5R)-5-(6-AMINOPURIN-9-YL)-3,4-DIHYDROXY-OXOLAN-2-YL]METHYL [HYDROXY-[[(2R,3S,4R,5S)-3,4,5-TRIHYDROXYOXOLAN-2-YL]METHOXY]PHOSPHORYL] HYDROGEN PHOSPHATE	4MDJ	SIR2_HUMAN	143.058	0.411661
MLP3A_HUMAN	Q9H492	[(2R,3S,4R,5R)-5-(6-AMINOPURIN-9-YL)-3,4-DIHYDROXY-OXOLAN-2-YL]METHYL [HYDROXY-[[(2R,3S,4R,5S)-3,4,5-TRIHYDROXYOXOLAN-2-YL]METHOXY]PHOSPHORYL] HYDROGEN PHOSPHATE	3WAN	SIR2_HUMAN	140.728	0.354013
VPS51_HUMAN	Q9UID3	[(2R,3S,4R,5R)-5-(6-AMINOPURIN-9-YL)-3,4-DIHYDROXY-OXOLAN-2-YL]METHYL [HYDROXY-[[(2R,3S,4R,5S)-3,4,5-TRIHYDROXYOXOLAN-2-YL]METHOXY]PHOSPHORYL] HYDROGEN PHOSPHATE	4J2C	SIR2_HUMAN	140.382	0.345711
BCL2_HUMAN	P10415	[(2R,3S,4R,5R)-5-(6-AMINOPURIN-9-YL)-3,4-DIHYDROXY-OXOLAN-2-YL]METHYL [HYDROXY-[[(2R,3S,4R,5S)-3,4,5-TRIHYDROXYOXOLAN-2-YL]METHOXY]PHOSPHORYL] HYDROGEN PHOSPHATE	4MAN	SIR2_HUMAN	139.807	0.332068
IF16_HUMAN	Q16666	[(2R,3S,4R,5R)-5-(6-AMINOPURIN-9-YL)-3,4-DIHYDROXY-OXOLAN-2-YL]METHYL [HYDROXY-[[(2R,3S,4R,5S)-3,4,5-TRIHYDROXYOXOLAN-2-YL]METHOXY]PHOSPHORYL] HYDROGEN PHOSPHATE	3B6Y	SIR2_HUMAN	139.273	0.319603
GBRL1_HUMAN	Q9H0R8	[(2R,3S,4R,5R)-5-(6-AMINOPURIN-9-YL)-3,4-DIHYDROXY-OXOLAN-2-YL]METHYL [HYDROXY-[[(2R,3S,4R,5S)-3,4,5-TRIHYDROXYOXOLAN-2-YL]METHOXY]PHOSPHORYL] HYDROGEN PHOSPHATE	2R2Q	SIR2_HUMAN	132.647	0.185326
DAPK2_HUMAN	Q9UIK4	[(2R,3S,4R,5R)-5-(6-AMINOPURIN-9-YL)-3,4-DIHYDROXY-OXOLAN-2-YL]METHYL [HYDROXY-[[(2R,3S,4R,5S)-3,4,5-TRIHYDROXYOXOLAN-2-YL]METHOXY]PHOSPHORYL] HYDROGEN PHOSPHATE	2CKE	SIR2_HUMAN	132.37	0.180622
ATG4A_HUMAN	Q8WYN0	[(2R,3S,4R,5R)-5-(6-AMINOPURIN-9-YL)-3,4-DIHYDROXY-OXOLAN-2-YL]METHYL [HYDROXY-[[(2R,3S,4R,5S)-3,4,5-TRIHYDROXYOXOLAN-2-YL]METHOXY]PHOSPHORYL] HYDROGEN PHOSPHATE	2P82	SIR2_HUMAN	127.935	0.116141
DAPK3_HUMAN	O43293	[(2R,3S,4R,5R)-5-(6-AMINOPURIN-9-YL)-3,4-DIHYDROXY-OXOLAN-2-YL]METHYL [HYDROXY-[[(2R,3S,4R,5S)-3,4,5-TRIHYDROXYOXOLAN-2-YL]METHOXY]PHOSPHORYL] HYDROGEN PHOSPHATE	1YRP	SIR2_HUMAN	124.374	0.0781402
S100A8_HUMAN	P05109	[(2R,3S,4R,5R)-5-(6-AMINOPURIN-9-YL)-3,4-DIHYDROXY-OXOLAN-2-YL]METHYL [HYDROXY-[[(2R,3S,4R,5S)-3,4,5-TRIHYDROXYOXOLAN-2-YL]METHOXY]PHOSPHORYL] HYDROGEN PHOSPHATE	4GGF	SIR2_HUMAN	120.828	0.050822
ACBD5_HUMAN	Q5T8D3	[(2R,3S,4R,5R)-5-(6-AMINOPURIN-9-YL)-3,4-DIHYDROXY-OXOLAN-2-YL]METHYL [HYDROXY-[[(2R,3S,4R,5S)-3,4,5-TRIHYDROXYOXOLAN-2-YL]METHOXY]PHOSPHORYL] HYDROGEN PHOSPHATE	3FLV	SIR2_HUMAN	118.497	0.0375968
SPT5H_HUMAN	O00267	[(2R,3S,4R,5R)-5-(6-AMINOPURIN-9-YL)-3,4-DIHYDROXY-OXOLAN-2-YL]METHYL [HYDROXY-[[(2R,3S,4R,5S)-3,4,5-TRIHYDROXYOXOLAN-2-YL]METHOXY]PHOSPHORYL] HYDROGEN PHOSPHATE	4L1U	SIR2_HUMAN	116.016	0.0268614
ATG5_HUMAN	Q9H1Y0	[(2R,3S,4R,5R)-5-(6-AMINOPURIN-9-YL)-3,4-DIHYDROXY-OXOLAN-2-YL]METHYL [HYDROXY-[[(2R,3S,4R,5S)-3,4,5-TRIHYDROXYOXOLAN-2-YL]METHOXY]PHOSPHORYL] HYDROGEN PHOSPHATE	4GDL	SIR2_HUMAN	104.304	0.00452744
MLP3B_HUMAN	Q9GZQ8	[(2R,3S,4R,5R)-5-(6-AMINOPURIN-9-YL)-3,4-DIHYDROXY-OXOLAN-2-YL]METHYL [HYDROXY-[[(2R,3S,4R,5S)-3,4,5-TRIHYDROXYOXOLAN-2-YL]METHOXY]PHOSPHORYL] HYDROGEN PHOSPHATE	3X0W	SIR2_HUMAN	88.9455	0.000302277
PIM2_HUMAN	Q9P1W9	2-(2,6-difluorophenyl)-N-{4-[(3S)-pyrrolidin-3-yloxy]pyridin-3-yl}-1,3-thiazole-4-carboxamide	4X7Q	PIM2_HUMAN	140.143	0.0112725
NPC1_HUMAN	O15118	2-(2,6-difluorophenyl)-N-{4-[(3S)-pyrrolidin-3-yloxy]pyridin-3-yl}-1,3-thiazole-4-carboxamide	3GKJ	PIM2_HUMAN	135.267	0.0310955
AKT1_HUMAN	P31749	2-(2,6-difluorophenyl)-N-{4-[(3S)-pyrrolidin-3-yloxy]pyridin-3-yl}-1,3-thiazole-4-carboxamide	4GV1	PIM2_HUMAN	133.097	0.0469528
STK11_HUMAN	Q15831	2-(2,6-difluorophenyl)-N-{4-[(3S)-pyrrolidin-3-yloxy]pyridin-3-yl}-1,3-thiazole-4-carboxamide	2WTK	PIM2_HUMAN	132.28	0.0544697
5HT2B_HUMAN	P41595	2-(2,6-difluorophenyl)-N-{4-[(3S)-pyrrolidin-3-yloxy]pyridin-3-yl}-1,3-thiazole-4-carboxamide	4IB4	PIM2_HUMAN	131.384	0.0638143
CDK5_HUMAN	Q00535	2-(2,6-difluorophenyl)-N-{4-[(3S)-pyrrolidin-3-yloxy]pyridin-3-yl}-1,3-thiazole-4-carboxamide	4AU8	PIM2_HUMAN	129.99	0.0809065
RAB1A_HUMAN	P62820	2-(2,6-difluorophenyl)-N-{4-[(3S)-pyrrolidin-3-yloxy]pyridin-3-yl}-1,3-thiazole-4-carboxamide	2FOL	PIM2_HUMAN	128.495	0.103039
TBK1_HUMAN	Q9UHD2	2-(2,6-difluorophenyl)-N-{4-[(3S)-pyrrolidin-3-yloxy]pyridin-3-yl}-1,3-thiazole-4-carboxamide	4EUU	PIM2_HUMAN	127.677	0.116952
MTOR_HUMAN	P42345	2-(2,6-difluorophenyl)-N-{4-[(3S)-pyrrolidin-3-yloxy]pyridin-3-yl}-1,3-thiazole-4-carboxamide	4JT6	PIM2_HUMAN	127.614	0.118084
ATG5_HUMAN	Q9H1Y0	2-(2,6-difluorophenyl)-N-{4-[(3S)-pyrrolidin-3-yloxy]pyridin-3-yl}-1,3-thiazole-4-carboxamide	4NAW	PIM2_HUMAN	126.652	0.136274
LRRK2_HUMAN	Q5S007	2-(2,6-difluorophenyl)-N-{4-[(3S)-pyrrolidin-3-yloxy]pyridin-3-yl}-1,3-thiazole-4-carboxamide	2ZEJ	PIM2_HUMAN	123.668	0.205025
AAKB1_HUMAN	Q9Y478	2-(2,6-difluorophenyl)-N-{4-[(3S)-pyrrolidin-3-yloxy]pyridin-3-yl}-1,3-thiazole-4-carboxamide	4CFF	PIM2_HUMAN	119.549	0.329153
VPS51_HUMAN	Q9UID3	2-(2,6-difluorophenyl)-N-{4-[(3S)-pyrrolidin-3-yloxy]pyridin-3-yl}-1,3-thiazole-4-carboxamide	4J2C	PIM2_HUMAN	117.992	0.383149
DPA1_HUMAN	P20036	2-(2,6-difluorophenyl)-N-{4-[(3S)-pyrrolidin-3-yloxy]pyridin-3-yl}-1,3-thiazole-4-carboxamide	3LQZ	PIM2_HUMAN	117.985	0.383391
AAKG1_HUMAN	P54619	2-(2,6-difluorophenyl)-N-{4-[(3S)-pyrrolidin-3-yloxy]pyridin-3-yl}-1,3-thiazole-4-carboxamide	2UV7	PIM2_HUMAN	117.973	0.383826
MLP3B_HUMAN	Q9GZQ8	2-(2,6-difluorophenyl)-N-{4-[(3S)-pyrrolidin-3-yloxy]pyridin-3-yl}-1,3-thiazole-4-carboxamide	3VTW	PIM2_HUMAN	117.496	0.400901
ABL2_HUMAN	P42684	2-(2,6-difluorophenyl)-N-{4-[(3S)-pyrrolidin-3-yloxy]pyridin-3-yl}-1,3-thiazole-4-carboxamide	3GVU	PIM2_HUMAN	115.323	0.480815
GATA4_HUMAN	P43694	2-(2,6-difluorophenyl)-N-{4-[(3S)-pyrrolidin-3-yloxy]pyridin-3-yl}-1,3-thiazole-4-carboxamide	2M9W	PIM2_HUMAN	114.769	0.49852
ATG4A_HUMAN	Q8WYN0	2-(2,6-difluorophenyl)-N-{4-[(3S)-pyrrolidin-3-yloxy]pyridin-3-yl}-1,3-thiazole-4-carboxamide	2P82	PIM2_HUMAN	113.384	0.447051
GBRL1_HUMAN	Q9H0R8	2-(2,6-difluorophenyl)-N-{4-[(3S)-pyrrolidin-3-yloxy]pyridin-3-yl}-1,3-thiazole-4-carboxamide	2R2Q	PIM2_HUMAN	113.295	0.44377
IF16_HUMAN	Q16666	2-(2,6-difluorophenyl)-N-{4-[(3S)-pyrrolidin-3-yloxy]pyridin-3-yl}-1,3-thiazole-4-carboxamide	3B6Y	PIM2_HUMAN	113.237	0.441649
SQSTM_HUMAN	Q13501	2-(2,6-difluorophenyl)-N-{4-[(3S)-pyrrolidin-3-yloxy]pyridin-3-yl}-1,3-thiazole-4-carboxamide	4MJS	PIM2_HUMAN	113.014	0.433447
CATD_HUMAN	P07339	2-(2,6-difluorophenyl)-N-{4-[(3S)-pyrrolidin-3-yloxy]pyridin-3-yl}-1,3-thiazole-4-carboxamide	4OD9	PIM2_HUMAN	112.977	0.43207
DAPK2_HUMAN	Q9UIK4	2-(2,6-difluorophenyl)-N-{4-[(3S)-pyrrolidin-3-yloxy]pyridin-3-yl}-1,3-thiazole-4-carboxamide	2CKE	PIM2_HUMAN	111.84	0.390815
PK3C3_HUMAN	Q8NEB9	2-(2,6-difluorophenyl)-N-{4-[(3S)-pyrrolidin-3-yloxy]pyridin-3-yl}-1,3-thiazole-4-carboxamide	3LS8	PIM2_HUMAN	111.82	0.390077
S100A8_HUMAN	P05109	2-(2,6-difluorophenyl)-N-{4-[(3S)-pyrrolidin-3-yloxy]pyridin-3-yl}-1,3-thiazole-4-carboxamide	4GGF	PIM2_HUMAN	110.942	0.359056
AAKB2_HUMAN	O43741	2-(2,6-difluorophenyl)-N-{4-[(3S)-pyrrolidin-3-yloxy]pyridin-3-yl}-1,3-thiazole-4-carboxamide	2V8Q	PIM2_HUMAN	110.88	0.356927
MLP3A_HUMAN	Q9H492	2-(2,6-difluorophenyl)-N-{4-[(3S)-pyrrolidin-3-yloxy]pyridin-3-yl}-1,3-thiazole-4-carboxamide	3WAN	PIM2_HUMAN	109.512	0.310643
2B14_HUMAN	P13760	2-(2,6-difluorophenyl)-N-{4-[(3S)-pyrrolidin-3-yloxy]pyridin-3-yl}-1,3-thiazole-4-carboxamide	4MDJ	PIM2_HUMAN	107.586	0.250566
BCL2_HUMAN	P10415	2-(2,6-difluorophenyl)-N-{4-[(3S)-pyrrolidin-3-yloxy]pyridin-3-yl}-1,3-thiazole-4-carboxamide	4MAN	PIM2_HUMAN	107.584	0.250524
TIGAR_HUMAN	Q9NQ88	2-(2,6-difluorophenyl)-N-{4-[(3S)-pyrrolidin-3-yloxy]pyridin-3-yl}-1,3-thiazole-4-carboxamide	3DCY	PIM2_HUMAN	105.777	0.200544
SPT5H_HUMAN	O00267	2-(2,6-difluorophenyl)-N-{4-[(3S)-pyrrolidin-3-yloxy]pyridin-3-yl}-1,3-thiazole-4-carboxamide	4L1U	PIM2_HUMAN	102.823	0.13346
DAPK3_HUMAN	O43293	2-(2,6-difluorophenyl)-N-{4-[(3S)-pyrrolidin-3-yloxy]pyridin-3-yl}-1,3-thiazole-4-carboxamide	1YRP	PIM2_HUMAN	88.7544	0.0096106
ATG5_HUMAN	Q9H1Y0	2-(2,6-difluorophenyl)-N-{4-[(3S)-pyrrolidin-3-yloxy]pyridin-3-yl}-1,3-thiazole-4-carboxamide	4GDL	PIM2_HUMAN	85.9657	0.00507345
ACBD5_HUMAN	Q5T8D3	2-(2,6-difluorophenyl)-N-{4-[(3S)-pyrrolidin-3-yloxy]pyridin-3-yl}-1,3-thiazole-4-carboxamide	3FLV	PIM2_HUMAN	84.973	0.00401051
MLP3B_HUMAN	Q9GZQ8	2-(2,6-difluorophenyl)-N-{4-[(3S)-pyrrolidin-3-yloxy]pyridin-3-yl}-1,3-thiazole-4-carboxamide	3X0W	PIM2_HUMAN	71.3946	0.00011769
CATD_HUMAN	P07339	2-(3,4-dimethoxyphenyl)-N-[N-(4-methylbenzyl)carbamimidoyl]acetamide	4OBZ	CATD_HUMAN	141.335	0.0108279
NPC1_HUMAN	O15118	2-(3,4-dimethoxyphenyl)-N-[N-(4-methylbenzyl)carbamimidoyl]acetamide	3GKJ	CATD_HUMAN	137.384	0.0269691
STK11_HUMAN	Q15831	2-(3,4-dimethoxyphenyl)-N-[N-(4-methylbenzyl)carbamimidoyl]acetamide	2WTK	CATD_HUMAN	137.034	0.0290975
RAB1A_HUMAN	P62820	2-(3,4-dimethoxyphenyl)-N-[N-(4-methylbenzyl)carbamimidoyl]acetamide	2FOL	CATD_HUMAN	136.984	0.0294096
SQSTM_HUMAN	Q13501	2-(3,4-dimethoxyphenyl)-N-[N-(4-methylbenzyl)carbamimidoyl]acetamide	4MJS	CATD_HUMAN	134.682	0.0474261
CDK5_HUMAN	Q00535	2-(3,4-dimethoxyphenyl)-N-[N-(4-methylbenzyl)carbamimidoyl]acetamide	4AU8	CATD_HUMAN	134.113	0.0530681
MTOR_HUMAN	P42345	2-(3,4-dimethoxyphenyl)-N-[N-(4-methylbenzyl)carbamimidoyl]acetamide	4JT6	CATD_HUMAN	128.081	0.151612
SIR2_HUMAN	Q8IXJ6	2-(3,4-dimethoxyphenyl)-N-[N-(4-methylbenzyl)carbamimidoyl]acetamide	4RMJ	CATD_HUMAN	127.944	0.154799
MLP3B_HUMAN	Q9GZQ8	2-(3,4-dimethoxyphenyl)-N-[N-(4-methylbenzyl)carbamimidoyl]acetamide	3VTW	CATD_HUMAN	127.77	0.158892
5HT2B_HUMAN	P41595	2-(3,4-dimethoxyphenyl)-N-[N-(4-methylbenzyl)carbamimidoyl]acetamide	4IB4	CATD_HUMAN	126.275	0.197176
B2CL1_HUMAN	Q07817	2-(3,4-dimethoxyphenyl)-N-[N-(4-methylbenzyl)carbamimidoyl]acetamide	4TUH	CATD_HUMAN	126.238	0.198205
AKT1_HUMAN	P31749	2-(3,4-dimethoxyphenyl)-N-[N-(4-methylbenzyl)carbamimidoyl]acetamide	4GV1	CATD_HUMAN	125.187	0.22839
ULK1_HUMAN	O75385	2-(3,4-dimethoxyphenyl)-N-[N-(4-methylbenzyl)carbamimidoyl]acetamide	4WNP	CATD_HUMAN	124.74	0.241992
GATA4_HUMAN	P43694	2-(3,4-dimethoxyphenyl)-N-[N-(4-methylbenzyl)carbamimidoyl]acetamide	2M9W	CATD_HUMAN	124.43	0.251681
KPYM_HUMAN	P14618	2-(3,4-dimethoxyphenyl)-N-[N-(4-methylbenzyl)carbamimidoyl]acetamide	4RPP	CATD_HUMAN	122.385	0.320573
MK08_HUMAN	P45983	2-(3,4-dimethoxyphenyl)-N-[N-(4-methylbenzyl)carbamimidoyl]acetamide	4QTD	CATD_HUMAN	121.716	0.344766
AAKB1_HUMAN	Q9Y478	2-(3,4-dimethoxyphenyl)-N-[N-(4-methylbenzyl)carbamimidoyl]acetamide	4CFF	CATD_HUMAN	121.545	0.351055
AAPK1_HUMAN	Q13131	2-(3,4-dimethoxyphenyl)-N-[N-(4-methylbenzyl)carbamimidoyl]acetamide	4REW	CATD_HUMAN	121.048	0.369557
IF16_HUMAN	Q16666	2-(3,4-dimethoxyphenyl)-N-[N-(4-methylbenzyl)carbamimidoyl]acetamide	3B6Y	CATD_HUMAN	121.003	0.371254
TIGAR_HUMAN	Q9NQ88	2-(3,4-dimethoxyphenyl)-N-[N-(4-methylbenzyl)carbamimidoyl]acetamide	3DCY	CATD_HUMAN	120.959	0.372931
S100A8_HUMAN	P05109	2-(3,4-dimethoxyphenyl)-N-[N-(4-methylbenzyl)carbamimidoyl]acetamide	4GGF	CATD_HUMAN	120.633	0.385252
MLP3A_HUMAN	Q9H492	2-(3,4-dimethoxyphenyl)-N-[N-(4-methylbenzyl)carbamimidoyl]acetamide	3WAN	CATD_HUMAN	120.541	0.388788
GBRL1_HUMAN	Q9H0R8	2-(3,4-dimethoxyphenyl)-N-[N-(4-methylbenzyl)carbamimidoyl]acetamide	2R2Q	CATD_HUMAN	120.505	0.390145
ATG5_HUMAN	Q9H1Y0	2-(3,4-dimethoxyphenyl)-N-[N-(4-methylbenzyl)carbamimidoyl]acetamide	4NAW	CATD_HUMAN	120.312	0.39757
2B14_HUMAN	P13760	2-(3,4-dimethoxyphenyl)-N-[N-(4-methylbenzyl)carbamimidoyl]acetamide	4MDJ	CATD_HUMAN	119.468	0.430341
TBK1_HUMAN	Q9UHD2	2-(3,4-dimethoxyphenyl)-N-[N-(4-methylbenzyl)carbamimidoyl]acetamide	4EUU	CATD_HUMAN	119.395	0.433199
ABL1_HUMAN	P00519	2-(3,4-dimethoxyphenyl)-N-[N-(4-methylbenzyl)carbamimidoyl]acetamide	4WA9	CATD_HUMAN	119.376	0.433929
ATG4A_HUMAN	Q8WYN0	2-(3,4-dimethoxyphenyl)-N-[N-(4-methylbenzyl)carbamimidoyl]acetamide	2P82	CATD_HUMAN	119.275	0.437912
MK14_HUMAN	Q16539	2-(3,4-dimethoxyphenyl)-N-[N-(4-methylbenzyl)carbamimidoyl]acetamide	4R3C	CATD_HUMAN	119.25	0.438879
DAPK1_HUMAN	P53355	2-(3,4-dimethoxyphenyl)-N-[N-(4-methylbenzyl)carbamimidoyl]acetamide	4TXC	CATD_HUMAN	118.899	0.452741
DPA1_HUMAN	P20036	2-(3,4-dimethoxyphenyl)-N-[N-(4-methylbenzyl)carbamimidoyl]acetamide	3LQZ	CATD_HUMAN	118.704	0.460437
AAKB2_HUMAN	O43741	2-(3,4-dimethoxyphenyl)-N-[N-(4-methylbenzyl)carbamimidoyl]acetamide	2V8Q	CATD_HUMAN	118.538	0.46704
LRRK2_HUMAN	Q5S007	2-(3,4-dimethoxyphenyl)-N-[N-(4-methylbenzyl)carbamimidoyl]acetamide	2ZEJ	CATD_HUMAN	118.285	0.477058
DAPK2_HUMAN	Q9UIK4	2-(3,4-dimethoxyphenyl)-N-[N-(4-methylbenzyl)carbamimidoyl]acetamide	2CKE	CATD_HUMAN	116.121	0.437071
VPS51_HUMAN	Q9UID3	2-(3,4-dimethoxyphenyl)-N-[N-(4-methylbenzyl)carbamimidoyl]acetamide	4J2C	CATD_HUMAN	115.845	0.42625
PK3C3_HUMAN	Q8NEB9	2-(3,4-dimethoxyphenyl)-N-[N-(4-methylbenzyl)carbamimidoyl]acetamide	3LS8	CATD_HUMAN	115.065	0.395994
BCL2_HUMAN	P10415	2-(3,4-dimethoxyphenyl)-N-[N-(4-methylbenzyl)carbamimidoyl]acetamide	4MAN	CATD_HUMAN	112.367	0.29727
AAKG1_HUMAN	P54619	2-(3,4-dimethoxyphenyl)-N-[N-(4-methylbenzyl)carbamimidoyl]acetamide	2UV7	CATD_HUMAN	110.375	0.232742
ATG5_HUMAN	Q9H1Y0	2-(3,4-dimethoxyphenyl)-N-[N-(4-methylbenzyl)carbamimidoyl]acetamide	4GDL	CATD_HUMAN	109.175	0.198084
ACBD5_HUMAN	Q5T8D3	2-(3,4-dimethoxyphenyl)-N-[N-(4-methylbenzyl)carbamimidoyl]acetamide	3FLV	CATD_HUMAN	108.799	0.187928
ABL2_HUMAN	P42684	2-(3,4-dimethoxyphenyl)-N-[N-(4-methylbenzyl)carbamimidoyl]acetamide	3GVU	CATD_HUMAN	108.593	0.182492
LYRIC_HUMAN	Q86UE4	2-(3,4-dimethoxyphenyl)-N-[N-(4-methylbenzyl)carbamimidoyl]acetamide	4QMG	CATD_HUMAN	108.173	0.171754
2B11_HUMAN	P04229	2-(3,4-dimethoxyphenyl)-N-[N-(4-methylbenzyl)carbamimidoyl]acetamide	4OV5	CATD_HUMAN	107.958	0.16641
EPM2A_HUMAN	O95278	2-(3,4-dimethoxyphenyl)-N-[N-(4-methylbenzyl)carbamimidoyl]acetamide	4R30	CATD_HUMAN	107.024	0.144514
SPT5H_HUMAN	O00267	2-(3,4-dimethoxyphenyl)-N-[N-(4-methylbenzyl)carbamimidoyl]acetamide	4L1U	CATD_HUMAN	102.366	0.065061
PARK7_HUMAN	Q99497	2-(3,4-dimethoxyphenyl)-N-[N-(4-methylbenzyl)carbamimidoyl]acetamide	4P36	CATD_HUMAN	99.7111	0.0385154
DAPK3_HUMAN	O43293	2-(3,4-dimethoxyphenyl)-N-[N-(4-methylbenzyl)carbamimidoyl]acetamide	1YRP	CATD_HUMAN	98.534	0.0300548
MLP3B_HUMAN	Q9GZQ8	2-(3,4-dimethoxyphenyl)-N-[N-(4-methylbenzyl)carbamimidoyl]acetamide	3X0W	CATD_HUMAN	97.1582	0.0222264
HERC1_HUMAN	Q15751	2-(3,4-dimethoxyphenyl)-N-[N-(4-methylbenzyl)carbamimidoyl]acetamide	4O2W	CATD_HUMAN	84.0177	0.000702006
ZC12A_HUMAN	Q5D1E8	2-(3,4-dimethoxyphenyl)-N-[N-(4-methylbenzyl)carbamimidoyl]acetamide	3V34	CATD_HUMAN	58.3961	1.24e-07
NPC1_HUMAN	O15118	2-[8-(1,3-benzothiazol-2-ylcarbamoyl)-3,4-dihydroisoquinolin-2(1H)-yl]-5-{3-[4-(1H-pyrazolo[3,4-d]pyrimidin-1-yl)phenoxy]propyl}-1,3-thiazole-4-carboxylic acid	3GKJ	B2CL1_HUMAN	190.971	0.00747665
B2CL1_HUMAN	Q07817	2-[8-(1,3-benzothiazol-2-ylcarbamoyl)-3,4-dihydroisoquinolin-2(1H)-yl]-5-{3-[4-(1H-pyrazolo[3,4-d]pyrimidin-1-yl)phenoxy]propyl}-1,3-thiazole-4-carboxylic acid	4TUH	B2CL1_HUMAN	186.443	0.0158512
STK11_HUMAN	Q15831	2-[8-(1,3-benzothiazol-2-ylcarbamoyl)-3,4-dihydroisoquinolin-2(1H)-yl]-5-{3-[4-(1H-pyrazolo[3,4-d]pyrimidin-1-yl)phenoxy]propyl}-1,3-thiazole-4-carboxylic acid	2WTK	B2CL1_HUMAN	182.904	0.0274943
ABL2_HUMAN	P42684	2-[8-(1,3-benzothiazol-2-ylcarbamoyl)-3,4-dihydroisoquinolin-2(1H)-yl]-5-{3-[4-(1H-pyrazolo[3,4-d]pyrimidin-1-yl)phenoxy]propyl}-1,3-thiazole-4-carboxylic acid	3GVU	B2CL1_HUMAN	174.642	0.0860983
TBK1_HUMAN	Q9UHD2	2-[8-(1,3-benzothiazol-2-ylcarbamoyl)-3,4-dihydroisoquinolin-2(1H)-yl]-5-{3-[4-(1H-pyrazolo[3,4-d]pyrimidin-1-yl)phenoxy]propyl}-1,3-thiazole-4-carboxylic acid	4EUU	B2CL1_HUMAN	173.239	0.102248
CDK5_HUMAN	Q00535	2-[8-(1,3-benzothiazol-2-ylcarbamoyl)-3,4-dihydroisoquinolin-2(1H)-yl]-5-{3-[4-(1H-pyrazolo[3,4-d]pyrimidin-1-yl)phenoxy]propyl}-1,3-thiazole-4-carboxylic acid	4AU8	B2CL1_HUMAN	173.19	0.10285
MLP3B_HUMAN	Q9GZQ8	2-[8-(1,3-benzothiazol-2-ylcarbamoyl)-3,4-dihydroisoquinolin-2(1H)-yl]-5-{3-[4-(1H-pyrazolo[3,4-d]pyrimidin-1-yl)phenoxy]propyl}-1,3-thiazole-4-carboxylic acid	3VTW	B2CL1_HUMAN	172.316	0.114081
RAB1A_HUMAN	P62820	2-[8-(1,3-benzothiazol-2-ylcarbamoyl)-3,4-dihydroisoquinolin-2(1H)-yl]-5-{3-[4-(1H-pyrazolo[3,4-d]pyrimidin-1-yl)phenoxy]propyl}-1,3-thiazole-4-carboxylic acid	2FOL	B2CL1_HUMAN	171.725	0.122173
5HT2B_HUMAN	P41595	2-[8-(1,3-benzothiazol-2-ylcarbamoyl)-3,4-dihydroisoquinolin-2(1H)-yl]-5-{3-[4-(1H-pyrazolo[3,4-d]pyrimidin-1-yl)phenoxy]propyl}-1,3-thiazole-4-carboxylic acid	4IB4	B2CL1_HUMAN	169.744	0.152353
MTOR_HUMAN	P42345	2-[8-(1,3-benzothiazol-2-ylcarbamoyl)-3,4-dihydroisoquinolin-2(1H)-yl]-5-{3-[4-(1H-pyrazolo[3,4-d]pyrimidin-1-yl)phenoxy]propyl}-1,3-thiazole-4-carboxylic acid	4JT6	B2CL1_HUMAN	168.936	0.166047
BCL2_HUMAN	P10415	2-[8-(1,3-benzothiazol-2-ylcarbamoyl)-3,4-dihydroisoquinolin-2(1H)-yl]-5-{3-[4-(1H-pyrazolo[3,4-d]pyrimidin-1-yl)phenoxy]propyl}-1,3-thiazole-4-carboxylic acid	4MAN	B2CL1_HUMAN	168.529	0.173248
AAKB1_HUMAN	Q9Y478	2-[8-(1,3-benzothiazol-2-ylcarbamoyl)-3,4-dihydroisoquinolin-2(1H)-yl]-5-{3-[4-(1H-pyrazolo[3,4-d]pyrimidin-1-yl)phenoxy]propyl}-1,3-thiazole-4-carboxylic acid	4CFF	B2CL1_HUMAN	162.377	0.306297
SIR1_HUMAN	Q96EB6	2-[8-(1,3-benzothiazol-2-ylcarbamoyl)-3,4-dihydroisoquinolin-2(1H)-yl]-5-{3-[4-(1H-pyrazolo[3,4-d]pyrimidin-1-yl)phenoxy]propyl}-1,3-thiazole-4-carboxylic acid	4I5I	B2CL1_HUMAN	159.602	0.378888
CATD_HUMAN	P07339	2-[8-(1,3-benzothiazol-2-ylcarbamoyl)-3,4-dihydroisoquinolin-2(1H)-yl]-5-{3-[4-(1H-pyrazolo[3,4-d]pyrimidin-1-yl)phenoxy]propyl}-1,3-thiazole-4-carboxylic acid	4OD9	B2CL1_HUMAN	158.961	0.396447
ATG5_HUMAN	Q9H1Y0	2-[8-(1,3-benzothiazol-2-ylcarbamoyl)-3,4-dihydroisoquinolin-2(1H)-yl]-5-{3-[4-(1H-pyrazolo[3,4-d]pyrimidin-1-yl)phenoxy]propyl}-1,3-thiazole-4-carboxylic acid	4NAW	B2CL1_HUMAN	156.853	0.455556
PK3C3_HUMAN	Q8NEB9	2-[8-(1,3-benzothiazol-2-ylcarbamoyl)-3,4-dihydroisoquinolin-2(1H)-yl]-5-{3-[4-(1H-pyrazolo[3,4-d]pyrimidin-1-yl)phenoxy]propyl}-1,3-thiazole-4-carboxylic acid	3LS8	B2CL1_HUMAN	156.786	0.457454
IF16_HUMAN	Q16666	2-[8-(1,3-benzothiazol-2-ylcarbamoyl)-3,4-dihydroisoquinolin-2(1H)-yl]-5-{3-[4-(1H-pyrazolo[3,4-d]pyrimidin-1-yl)phenoxy]propyl}-1,3-thiazole-4-carboxylic acid	3B6Y	B2CL1_HUMAN	155.236	0.498344
AAKG1_HUMAN	P54619	2-[8-(1,3-benzothiazol-2-ylcarbamoyl)-3,4-dihydroisoquinolin-2(1H)-yl]-5-{3-[4-(1H-pyrazolo[3,4-d]pyrimidin-1-yl)phenoxy]propyl}-1,3-thiazole-4-carboxylic acid	2UV7	B2CL1_HUMAN	154.237	0.469811
GATA4_HUMAN	P43694	2-[8-(1,3-benzothiazol-2-ylcarbamoyl)-3,4-dihydroisoquinolin-2(1H)-yl]-5-{3-[4-(1H-pyrazolo[3,4-d]pyrimidin-1-yl)phenoxy]propyl}-1,3-thiazole-4-carboxylic acid	2M9W	B2CL1_HUMAN	154.046	0.464356
DAPK2_HUMAN	Q9UIK4	2-[8-(1,3-benzothiazol-2-ylcarbamoyl)-3,4-dihydroisoquinolin-2(1H)-yl]-5-{3-[4-(1H-pyrazolo[3,4-d]pyrimidin-1-yl)phenoxy]propyl}-1,3-thiazole-4-carboxylic acid	2CKE	B2CL1_HUMAN	153.048	0.436076
ACBD5_HUMAN	Q5T8D3	2-[8-(1,3-benzothiazol-2-ylcarbamoyl)-3,4-dihydroisoquinolin-2(1H)-yl]-5-{3-[4-(1H-pyrazolo[3,4-d]pyrimidin-1-yl)phenoxy]propyl}-1,3-thiazole-4-carboxylic acid	3FLV	B2CL1_HUMAN	144.296	0.216504
MLP3A_HUMAN	Q9H492	2-[8-(1,3-benzothiazol-2-ylcarbamoyl)-3,4-dihydroisoquinolin-2(1H)-yl]-5-{3-[4-(1H-pyrazolo[3,4-d]pyrimidin-1-yl)phenoxy]propyl}-1,3-thiazole-4-carboxylic acid	3WAN	B2CL1_HUMAN	142.201	0.175812
AAKB2_HUMAN	O43741	2-[8-(1,3-benzothiazol-2-ylcarbamoyl)-3,4-dihydroisoquinolin-2(1H)-yl]-5-{3-[4-(1H-pyrazolo[3,4-d]pyrimidin-1-yl)phenoxy]propyl}-1,3-thiazole-4-carboxylic acid	2V8Q	B2CL1_HUMAN	140.323	0.143937
DAPK3_HUMAN	O43293	2-[8-(1,3-benzothiazol-2-ylcarbamoyl)-3,4-dihydroisoquinolin-2(1H)-yl]-5-{3-[4-(1H-pyrazolo[3,4-d]pyrimidin-1-yl)phenoxy]propyl}-1,3-thiazole-4-carboxylic acid	1YRP	B2CL1_HUMAN	138.371	0.115399
VPS51_HUMAN	Q9UID3	2-[8-(1,3-benzothiazol-2-ylcarbamoyl)-3,4-dihydroisoquinolin-2(1H)-yl]-5-{3-[4-(1H-pyrazolo[3,4-d]pyrimidin-1-yl)phenoxy]propyl}-1,3-thiazole-4-carboxylic acid	4J2C	B2CL1_HUMAN	137.153	0.0998595
2B14_HUMAN	P13760	2-[8-(1,3-benzothiazol-2-ylcarbamoyl)-3,4-dihydroisoquinolin-2(1H)-yl]-5-{3-[4-(1H-pyrazolo[3,4-d]pyrimidin-1-yl)phenoxy]propyl}-1,3-thiazole-4-carboxylic acid	4MDJ	B2CL1_HUMAN	137.136	0.0996462
GBRL1_HUMAN	Q9H0R8	2-[8-(1,3-benzothiazol-2-ylcarbamoyl)-3,4-dihydroisoquinolin-2(1H)-yl]-5-{3-[4-(1H-pyrazolo[3,4-d]pyrimidin-1-yl)phenoxy]propyl}-1,3-thiazole-4-carboxylic acid	2R2Q	B2CL1_HUMAN	131.809	0.049926
ATG5_HUMAN	Q9H1Y0	2-[8-(1,3-benzothiazol-2-ylcarbamoyl)-3,4-dihydroisoquinolin-2(1H)-yl]-5-{3-[4-(1H-pyrazolo[3,4-d]pyrimidin-1-yl)phenoxy]propyl}-1,3-thiazole-4-carboxylic acid	4GDL	B2CL1_HUMAN	131.56	0.0482259
LRRK2_HUMAN	Q5S007	2-[8-(1,3-benzothiazol-2-ylcarbamoyl)-3,4-dihydroisoquinolin-2(1H)-yl]-5-{3-[4-(1H-pyrazolo[3,4-d]pyrimidin-1-yl)phenoxy]propyl}-1,3-thiazole-4-carboxylic acid	2ZEJ	B2CL1_HUMAN	129.311	0.0350003
DPA1_HUMAN	P20036	2-[8-(1,3-benzothiazol-2-ylcarbamoyl)-3,4-dihydroisoquinolin-2(1H)-yl]-5-{3-[4-(1H-pyrazolo[3,4-d]pyrimidin-1-yl)phenoxy]propyl}-1,3-thiazole-4-carboxylic acid	3LQZ	B2CL1_HUMAN	123.808	0.015013
SPT5H_HUMAN	O00267	2-[8-(1,3-benzothiazol-2-ylcarbamoyl)-3,4-dihydroisoquinolin-2(1H)-yl]-5-{3-[4-(1H-pyrazolo[3,4-d]pyrimidin-1-yl)phenoxy]propyl}-1,3-thiazole-4-carboxylic acid	4L1U	B2CL1_HUMAN	114.372	0.00295701
CATD_HUMAN	P07339	2-bromo-N-[(2S,3S)-4-{[2-(2,4-dichlorophenyl)ethyl][3- (1,3-dioxo-1,3-dihydro-2H-isoindol-2-yl)propanoyl]amino}- 3-hydroxy-1-(3-phenoxyphenyl)butan-2-yl]- 4,5-dimethoxybenzamide	4OBZ	CATD_HUMAN	196.521	0.0084517
TBK1_HUMAN	Q9UHD2	2-bromo-N-[(2S,3S)-4-{[2-(2,4-dichlorophenyl)ethyl][3- (1,3-dioxo-1,3-dihydro-2H-isoindol-2-yl)propanoyl]amino}- 3-hydroxy-1-(3-phenoxyphenyl)butan-2-yl]- 4,5-dimethoxybenzamide	4EUU	CATD_HUMAN	194.39	0.0116602
RAB1A_HUMAN	P62820	2-bromo-N-[(2S,3S)-4-{[2-(2,4-dichlorophenyl)ethyl][3- (1,3-dioxo-1,3-dihydro-2H-isoindol-2-yl)propanoyl]amino}- 3-hydroxy-1-(3-phenoxyphenyl)butan-2-yl]- 4,5-dimethoxybenzamide	2FOL	CATD_HUMAN	191.695	0.0172437
STK11_HUMAN	Q15831	2-bromo-N-[(2S,3S)-4-{[2-(2,4-dichlorophenyl)ethyl][3- (1,3-dioxo-1,3-dihydro-2H-isoindol-2-yl)propanoyl]amino}- 3-hydroxy-1-(3-phenoxyphenyl)butan-2-yl]- 4,5-dimethoxybenzamide	2WTK	CATD_HUMAN	186.61	0.0343415
BCL2_HUMAN	P10415	2-bromo-N-[(2S,3S)-4-{[2-(2,4-dichlorophenyl)ethyl][3- (1,3-dioxo-1,3-dihydro-2H-isoindol-2-yl)propanoyl]amino}- 3-hydroxy-1-(3-phenoxyphenyl)butan-2-yl]- 4,5-dimethoxybenzamide	4MAN	CATD_HUMAN	181.957	0.0608178
IF16_HUMAN	Q16666	2-bromo-N-[(2S,3S)-4-{[2-(2,4-dichlorophenyl)ethyl][3- (1,3-dioxo-1,3-dihydro-2H-isoindol-2-yl)propanoyl]amino}- 3-hydroxy-1-(3-phenoxyphenyl)butan-2-yl]- 4,5-dimethoxybenzamide	3B6Y	CATD_HUMAN	179.387	0.0813489
AAKG1_HUMAN	P54619	2-bromo-N-[(2S,3S)-4-{[2-(2,4-dichlorophenyl)ethyl][3- (1,3-dioxo-1,3-dihydro-2H-isoindol-2-yl)propanoyl]amino}- 3-hydroxy-1-(3-phenoxyphenyl)butan-2-yl]- 4,5-dimethoxybenzamide	2UV7	CATD_HUMAN	178.051	0.0939643
PK3C3_HUMAN	Q8NEB9	2-bromo-N-[(2S,3S)-4-{[2-(2,4-dichlorophenyl)ethyl][3- (1,3-dioxo-1,3-dihydro-2H-isoindol-2-yl)propanoyl]amino}- 3-hydroxy-1-(3-phenoxyphenyl)butan-2-yl]- 4,5-dimethoxybenzamide	3LS8	CATD_HUMAN	177.909	0.0953866
DAPK2_HUMAN	Q9UIK4	2-bromo-N-[(2S,3S)-4-{[2-(2,4-dichlorophenyl)ethyl][3- (1,3-dioxo-1,3-dihydro-2H-isoindol-2-yl)propanoyl]amino}- 3-hydroxy-1-(3-phenoxyphenyl)butan-2-yl]- 4,5-dimethoxybenzamide	2CKE	CATD_HUMAN	177.47	0.0998845
ATG5_HUMAN	Q9H1Y0	2-bromo-N-[(2S,3S)-4-{[2-(2,4-dichlorophenyl)ethyl][3- (1,3-dioxo-1,3-dihydro-2H-isoindol-2-yl)propanoyl]amino}- 3-hydroxy-1-(3-phenoxyphenyl)butan-2-yl]- 4,5-dimethoxybenzamide	4NAW	CATD_HUMAN	173.56	0.147181
VPS51_HUMAN	Q9UID3	2-bromo-N-[(2S,3S)-4-{[2-(2,4-dichlorophenyl)ethyl][3- (1,3-dioxo-1,3-dihydro-2H-isoindol-2-yl)propanoyl]amino}- 3-hydroxy-1-(3-phenoxyphenyl)butan-2-yl]- 4,5-dimethoxybenzamide	4J2C	CATD_HUMAN	165.029	0.296612
MLP3B_HUMAN	Q9GZQ8	2-bromo-N-[(2S,3S)-4-{[2-(2,4-dichlorophenyl)ethyl][3- (1,3-dioxo-1,3-dihydro-2H-isoindol-2-yl)propanoyl]amino}- 3-hydroxy-1-(3-phenoxyphenyl)butan-2-yl]- 4,5-dimethoxybenzamide	3VTW	CATD_HUMAN	164.989	0.297451
MLP3A_HUMAN	Q9H492	2-bromo-N-[(2S,3S)-4-{[2-(2,4-dichlorophenyl)ethyl][3- (1,3-dioxo-1,3-dihydro-2H-isoindol-2-yl)propanoyl]amino}- 3-hydroxy-1-(3-phenoxyphenyl)butan-2-yl]- 4,5-dimethoxybenzamide	3WAN	CATD_HUMAN	164.221	0.31377
GATA4_HUMAN	P43694	2-bromo-N-[(2S,3S)-4-{[2-(2,4-dichlorophenyl)ethyl][3- (1,3-dioxo-1,3-dihydro-2H-isoindol-2-yl)propanoyl]amino}- 3-hydroxy-1-(3-phenoxyphenyl)butan-2-yl]- 4,5-dimethoxybenzamide	2M9W	CATD_HUMAN	163.071	0.338929
AAKB1_HUMAN	Q9Y478	2-bromo-N-[(2S,3S)-4-{[2-(2,4-dichlorophenyl)ethyl][3- (1,3-dioxo-1,3-dihydro-2H-isoindol-2-yl)propanoyl]amino}- 3-hydroxy-1-(3-phenoxyphenyl)butan-2-yl]- 4,5-dimethoxybenzamide	4CFF	CATD_HUMAN	158.131	0.454134
GBRL1_HUMAN	Q9H0R8	2-bromo-N-[(2S,3S)-4-{[2-(2,4-dichlorophenyl)ethyl][3- (1,3-dioxo-1,3-dihydro-2H-isoindol-2-yl)propanoyl]amino}- 3-hydroxy-1-(3-phenoxyphenyl)butan-2-yl]- 4,5-dimethoxybenzamide	2R2Q	CATD_HUMAN	154.814	0.465525
ACBD5_HUMAN	Q5T8D3	2-bromo-N-[(2S,3S)-4-{[2-(2,4-dichlorophenyl)ethyl][3- (1,3-dioxo-1,3-dihydro-2H-isoindol-2-yl)propanoyl]amino}- 3-hydroxy-1-(3-phenoxyphenyl)butan-2-yl]- 4,5-dimethoxybenzamide	3FLV	CATD_HUMAN	149.009	0.330246
DAPK3_HUMAN	O43293	2-bromo-N-[(2S,3S)-4-{[2-(2,4-dichlorophenyl)ethyl][3- (1,3-dioxo-1,3-dihydro-2H-isoindol-2-yl)propanoyl]amino}- 3-hydroxy-1-(3-phenoxyphenyl)butan-2-yl]- 4,5-dimethoxybenzamide	1YRP	CATD_HUMAN	141.448	0.185045
2B14_HUMAN	P13760	2-bromo-N-[(2S,3S)-4-{[2-(2,4-dichlorophenyl)ethyl][3- (1,3-dioxo-1,3-dihydro-2H-isoindol-2-yl)propanoyl]amino}- 3-hydroxy-1-(3-phenoxyphenyl)butan-2-yl]- 4,5-dimethoxybenzamide	4MDJ	CATD_HUMAN	138.865	0.146522
ATG5_HUMAN	Q9H1Y0	2-bromo-N-[(2S,3S)-4-{[2-(2,4-dichlorophenyl)ethyl][3- (1,3-dioxo-1,3-dihydro-2H-isoindol-2-yl)propanoyl]amino}- 3-hydroxy-1-(3-phenoxyphenyl)butan-2-yl]- 4,5-dimethoxybenzamide	4GDL	CATD_HUMAN	132.256	0.0742045
DPA1_HUMAN	P20036	2-bromo-N-[(2S,3S)-4-{[2-(2,4-dichlorophenyl)ethyl][3- (1,3-dioxo-1,3-dihydro-2H-isoindol-2-yl)propanoyl]amino}- 3-hydroxy-1-(3-phenoxyphenyl)butan-2-yl]- 4,5-dimethoxybenzamide	3LQZ	CATD_HUMAN	130.565	0.0611697
LRRK2_HUMAN	Q5S007	2-bromo-N-[(2S,3S)-4-{[2-(2,4-dichlorophenyl)ethyl][3- (1,3-dioxo-1,3-dihydro-2H-isoindol-2-yl)propanoyl]amino}- 3-hydroxy-1-(3-phenoxyphenyl)butan-2-yl]- 4,5-dimethoxybenzamide	2ZEJ	CATD_HUMAN	124.55	0.0289317
ABL2_HUMAN	P42684	2-bromo-N-[(2S,3S)-4-{[2-(2,4-dichlorophenyl)ethyl][3- (1,3-dioxo-1,3-dihydro-2H-isoindol-2-yl)propanoyl]amino}- 3-hydroxy-1-(3-phenoxyphenyl)butan-2-yl]- 4,5-dimethoxybenzamide	3GVU	CATD_HUMAN	119.252	0.0138485
SPT5H_HUMAN	O00267	2-bromo-N-[(2S,3S)-4-{[2-(2,4-dichlorophenyl)ethyl][3- (1,3-dioxo-1,3-dihydro-2H-isoindol-2-yl)propanoyl]amino}- 3-hydroxy-1-(3-phenoxyphenyl)butan-2-yl]- 4,5-dimethoxybenzamide	4L1U	CATD_HUMAN	115.135	0.0074503
DAPK1_HUMAN	P53355	4-(3-{3-[(R)-{[2-(dimethylamino)ethyl]amino}(hydroxy)methyl]phenyl}imidazo[1,2-b]pyridazin-6-yl)-2-methoxyphenol	4TXC	DAPK1_HUMAN	177.907	0.00136341
NPC1_HUMAN	O15118	4-(3-{3-[(R)-{[2-(dimethylamino)ethyl]amino}(hydroxy)methyl]phenyl}imidazo[1,2-b]pyridazin-6-yl)-2-methoxyphenol	3GKJ	DAPK1_HUMAN	151.26	0.0589832
STK11_HUMAN	Q15831	4-(3-{3-[(R)-{[2-(dimethylamino)ethyl]amino}(hydroxy)methyl]phenyl}imidazo[1,2-b]pyridazin-6-yl)-2-methoxyphenol	2WTK	DAPK1_HUMAN	148.423	0.0806877
CDK5_HUMAN	Q00535	4-(3-{3-[(R)-{[2-(dimethylamino)ethyl]amino}(hydroxy)methyl]phenyl}imidazo[1,2-b]pyridazin-6-yl)-2-methoxyphenol	4AU8	DAPK1_HUMAN	148.032	0.0841198
RAB1A_HUMAN	P62820	4-(3-{3-[(R)-{[2-(dimethylamino)ethyl]amino}(hydroxy)methyl]phenyl}imidazo[1,2-b]pyridazin-6-yl)-2-methoxyphenol	2FOL	DAPK1_HUMAN	147.784	0.0863589
CATD_HUMAN	P07339	4-(3-{3-[(R)-{[2-(dimethylamino)ethyl]amino}(hydroxy)methyl]phenyl}imidazo[1,2-b]pyridazin-6-yl)-2-methoxyphenol	4OD9	DAPK1_HUMAN	144.129	0.124866
MTOR_HUMAN	P42345	4-(3-{3-[(R)-{[2-(dimethylamino)ethyl]amino}(hydroxy)methyl]phenyl}imidazo[1,2-b]pyridazin-6-yl)-2-methoxyphenol	4JT6	DAPK1_HUMAN	142.657	0.143494
AKT1_HUMAN	P31749	4-(3-{3-[(R)-{[2-(dimethylamino)ethyl]amino}(hydroxy)methyl]phenyl}imidazo[1,2-b]pyridazin-6-yl)-2-methoxyphenol	4GV1	DAPK1_HUMAN	142.422	0.146646
ABL2_HUMAN	P42684	4-(3-{3-[(R)-{[2-(dimethylamino)ethyl]amino}(hydroxy)methyl]phenyl}imidazo[1,2-b]pyridazin-6-yl)-2-methoxyphenol	3GVU	DAPK1_HUMAN	141.117	0.164987
ATG5_HUMAN	Q9H1Y0	4-(3-{3-[(R)-{[2-(dimethylamino)ethyl]amino}(hydroxy)methyl]phenyl}imidazo[1,2-b]pyridazin-6-yl)-2-methoxyphenol	4NAW	DAPK1_HUMAN	138.859	0.200219
5HT2B_HUMAN	P41595	4-(3-{3-[(R)-{[2-(dimethylamino)ethyl]amino}(hydroxy)methyl]phenyl}imidazo[1,2-b]pyridazin-6-yl)-2-methoxyphenol	4IB4	DAPK1_HUMAN	138.089	0.213245
TBK1_HUMAN	Q9UHD2	4-(3-{3-[(R)-{[2-(dimethylamino)ethyl]amino}(hydroxy)methyl]phenyl}imidazo[1,2-b]pyridazin-6-yl)-2-methoxyphenol	4EUU	DAPK1_HUMAN	137.442	0.224591
AAKB1_HUMAN	Q9Y478	4-(3-{3-[(R)-{[2-(dimethylamino)ethyl]amino}(hydroxy)methyl]phenyl}imidazo[1,2-b]pyridazin-6-yl)-2-methoxyphenol	4CFF	DAPK1_HUMAN	135.28	0.264932
BCL2_HUMAN	P10415	4-(3-{3-[(R)-{[2-(dimethylamino)ethyl]amino}(hydroxy)methyl]phenyl}imidazo[1,2-b]pyridazin-6-yl)-2-methoxyphenol	4MAN	DAPK1_HUMAN	134.643	0.277532
MLP3B_HUMAN	Q9GZQ8	4-(3-{3-[(R)-{[2-(dimethylamino)ethyl]amino}(hydroxy)methyl]phenyl}imidazo[1,2-b]pyridazin-6-yl)-2-methoxyphenol	3VTW	DAPK1_HUMAN	134.237	0.285709
SQSTM_HUMAN	Q13501	4-(3-{3-[(R)-{[2-(dimethylamino)ethyl]amino}(hydroxy)methyl]phenyl}imidazo[1,2-b]pyridazin-6-yl)-2-methoxyphenol	4MJS	DAPK1_HUMAN	131.945	0.33396
PK3C3_HUMAN	Q8NEB9	4-(3-{3-[(R)-{[2-(dimethylamino)ethyl]amino}(hydroxy)methyl]phenyl}imidazo[1,2-b]pyridazin-6-yl)-2-methoxyphenol	3LS8	DAPK1_HUMAN	131.477	0.344212
IF16_HUMAN	Q16666	4-(3-{3-[(R)-{[2-(dimethylamino)ethyl]amino}(hydroxy)methyl]phenyl}imidazo[1,2-b]pyridazin-6-yl)-2-methoxyphenol	3B6Y	DAPK1_HUMAN	128.043	0.422666
DAPK2_HUMAN	Q9UIK4	4-(3-{3-[(R)-{[2-(dimethylamino)ethyl]amino}(hydroxy)methyl]phenyl}imidazo[1,2-b]pyridazin-6-yl)-2-methoxyphenol	2CKE	DAPK1_HUMAN	124.984	0.495471
GATA4_HUMAN	P43694	4-(3-{3-[(R)-{[2-(dimethylamino)ethyl]amino}(hydroxy)methyl]phenyl}imidazo[1,2-b]pyridazin-6-yl)-2-methoxyphenol	2M9W	DAPK1_HUMAN	124.873	0.498128
VPS51_HUMAN	Q9UID3	4-(3-{3-[(R)-{[2-(dimethylamino)ethyl]amino}(hydroxy)methyl]phenyl}imidazo[1,2-b]pyridazin-6-yl)-2-methoxyphenol	4J2C	DAPK1_HUMAN	122.319	0.4409
GBRL1_HUMAN	Q9H0R8	4-(3-{3-[(R)-{[2-(dimethylamino)ethyl]amino}(hydroxy)methyl]phenyl}imidazo[1,2-b]pyridazin-6-yl)-2-methoxyphenol	2R2Q	DAPK1_HUMAN	122.055	0.434656
DPA1_HUMAN	P20036	4-(3-{3-[(R)-{[2-(dimethylamino)ethyl]amino}(hydroxy)methyl]phenyl}imidazo[1,2-b]pyridazin-6-yl)-2-methoxyphenol	3LQZ	DAPK1_HUMAN	121.655	0.425219
ATG4A_HUMAN	Q8WYN0	4-(3-{3-[(R)-{[2-(dimethylamino)ethyl]amino}(hydroxy)methyl]phenyl}imidazo[1,2-b]pyridazin-6-yl)-2-methoxyphenol	2P82	DAPK1_HUMAN	120.343	0.394626
LRRK2_HUMAN	Q5S007	4-(3-{3-[(R)-{[2-(dimethylamino)ethyl]amino}(hydroxy)methyl]phenyl}imidazo[1,2-b]pyridazin-6-yl)-2-methoxyphenol	2ZEJ	DAPK1_HUMAN	119.52	0.375769
ATG5_HUMAN	Q9H1Y0	4-(3-{3-[(R)-{[2-(dimethylamino)ethyl]amino}(hydroxy)methyl]phenyl}imidazo[1,2-b]pyridazin-6-yl)-2-methoxyphenol	4GDL	DAPK1_HUMAN	119.1	0.366256
MLP3A_HUMAN	Q9H492	4-(3-{3-[(R)-{[2-(dimethylamino)ethyl]amino}(hydroxy)methyl]phenyl}imidazo[1,2-b]pyridazin-6-yl)-2-methoxyphenol	3WAN	DAPK1_HUMAN	115.734	0.293497
AAKG1_HUMAN	P54619	4-(3-{3-[(R)-{[2-(dimethylamino)ethyl]amino}(hydroxy)methyl]phenyl}imidazo[1,2-b]pyridazin-6-yl)-2-methoxyphenol	2UV7	DAPK1_HUMAN	115.596	0.290675
TIGAR_HUMAN	Q9NQ88	4-(3-{3-[(R)-{[2-(dimethylamino)ethyl]amino}(hydroxy)methyl]phenyl}imidazo[1,2-b]pyridazin-6-yl)-2-methoxyphenol	3DCY	DAPK1_HUMAN	114.861	0.275822
2B14_HUMAN	P13760	4-(3-{3-[(R)-{[2-(dimethylamino)ethyl]amino}(hydroxy)methyl]phenyl}imidazo[1,2-b]pyridazin-6-yl)-2-methoxyphenol	4MDJ	DAPK1_HUMAN	113.822	0.255521
DAPK3_HUMAN	O43293	4-(3-{3-[(R)-{[2-(dimethylamino)ethyl]amino}(hydroxy)methyl]phenyl}imidazo[1,2-b]pyridazin-6-yl)-2-methoxyphenol	1YRP	DAPK1_HUMAN	112.031	0.222521
S100A8_HUMAN	P05109	4-(3-{3-[(R)-{[2-(dimethylamino)ethyl]amino}(hydroxy)methyl]phenyl}imidazo[1,2-b]pyridazin-6-yl)-2-methoxyphenol	4GGF	DAPK1_HUMAN	103.193	0.0997302
ACBD5_HUMAN	Q5T8D3	4-(3-{3-[(R)-{[2-(dimethylamino)ethyl]amino}(hydroxy)methyl]phenyl}imidazo[1,2-b]pyridazin-6-yl)-2-methoxyphenol	3FLV	DAPK1_HUMAN	102.129	0.0893459
SPT5H_HUMAN	O00267	4-(3-{3-[(R)-{[2-(dimethylamino)ethyl]amino}(hydroxy)methyl]phenyl}imidazo[1,2-b]pyridazin-6-yl)-2-methoxyphenol	4L1U	DAPK1_HUMAN	96.3027	0.0466023
AAKB2_HUMAN	O43741	4-(3-{3-[(R)-{[2-(dimethylamino)ethyl]amino}(hydroxy)methyl]phenyl}imidazo[1,2-b]pyridazin-6-yl)-2-methoxyphenol	2V8Q	DAPK1_HUMAN	93.9917	0.0352113
MLP3B_HUMAN	Q9GZQ8	4-(3-{3-[(R)-{[2-(dimethylamino)ethyl]amino}(hydroxy)methyl]phenyl}imidazo[1,2-b]pyridazin-6-yl)-2-methoxyphenol	3X0W	DAPK1_HUMAN	70.4581	0.00111422
ZC12A_HUMAN	Q5D1E8	4-(3-{3-[(R)-{[2-(dimethylamino)ethyl]amino}(hydroxy)methyl]phenyl}imidazo[1,2-b]pyridazin-6-yl)-2-methoxyphenol	3V34	DAPK1_HUMAN	50.6844	3.45e-05
BCL2_HUMAN	P10415	4-(4-{[2-(4-chlorophenyl)-5,5-dimethylcyclohex- 1-en-1-yl]methyl}piperazin-1-yl)-N-[(4-{[(2R)- 4-(morpholin-4-yl)-1-(phenylsulfanyl)butan- 2-yl]amino}-3-[(trifluoromethyl)sulfonyl]phenyl)sulfonyl]benzamide	4MAN	BCL2_HUMAN	213.26	0.00510842
CATD_HUMAN	P07339	4-(4-{[2-(4-chlorophenyl)-5,5-dimethylcyclohex- 1-en-1-yl]methyl}piperazin-1-yl)-N-[(4-{[(2R)- 4-(morpholin-4-yl)-1-(phenylsulfanyl)butan- 2-yl]amino}-3-[(trifluoromethyl)sulfonyl]phenyl)sulfonyl]benzamide	4OD9	BCL2_HUMAN	185.984	0.0573822
MLP3B_HUMAN	Q9GZQ8	4-(4-{[2-(4-chlorophenyl)-5,5-dimethylcyclohex- 1-en-1-yl]methyl}piperazin-1-yl)-N-[(4-{[(2R)- 4-(morpholin-4-yl)-1-(phenylsulfanyl)butan- 2-yl]amino}-3-[(trifluoromethyl)sulfonyl]phenyl)sulfonyl]benzamide	3VTW	BCL2_HUMAN	180.016	0.0900029
TBK1_HUMAN	Q9UHD2	4-(4-{[2-(4-chlorophenyl)-5,5-dimethylcyclohex- 1-en-1-yl]methyl}piperazin-1-yl)-N-[(4-{[(2R)- 4-(morpholin-4-yl)-1-(phenylsulfanyl)butan- 2-yl]amino}-3-[(trifluoromethyl)sulfonyl]phenyl)sulfonyl]benzamide	4EUU	BCL2_HUMAN	173.9	0.137309
IF16_HUMAN	Q16666	4-(4-{[2-(4-chlorophenyl)-5,5-dimethylcyclohex- 1-en-1-yl]methyl}piperazin-1-yl)-N-[(4-{[(2R)- 4-(morpholin-4-yl)-1-(phenylsulfanyl)butan- 2-yl]amino}-3-[(trifluoromethyl)sulfonyl]phenyl)sulfonyl]benzamide	3B6Y	BCL2_HUMAN	167.964	0.198638
MLP3A_HUMAN	Q9H492	4-(4-{[2-(4-chlorophenyl)-5,5-dimethylcyclohex- 1-en-1-yl]methyl}piperazin-1-yl)-N-[(4-{[(2R)- 4-(morpholin-4-yl)-1-(phenylsulfanyl)butan- 2-yl]amino}-3-[(trifluoromethyl)sulfonyl]phenyl)sulfonyl]benzamide	3WAN	BCL2_HUMAN	167.693	0.201817
RAB1A_HUMAN	P62820	4-(4-{[2-(4-chlorophenyl)-5,5-dimethylcyclohex- 1-en-1-yl]methyl}piperazin-1-yl)-N-[(4-{[(2R)- 4-(morpholin-4-yl)-1-(phenylsulfanyl)butan- 2-yl]amino}-3-[(trifluoromethyl)sulfonyl]phenyl)sulfonyl]benzamide	2FOL	BCL2_HUMAN	157.877	0.337273
AAKG1_HUMAN	P54619	4-(4-{[2-(4-chlorophenyl)-5,5-dimethylcyclohex- 1-en-1-yl]methyl}piperazin-1-yl)-N-[(4-{[(2R)- 4-(morpholin-4-yl)-1-(phenylsulfanyl)butan- 2-yl]amino}-3-[(trifluoromethyl)sulfonyl]phenyl)sulfonyl]benzamide	2UV7	BCL2_HUMAN	155.294	0.37846
ACBD5_HUMAN	Q5T8D3	4-(4-{[2-(4-chlorophenyl)-5,5-dimethylcyclohex- 1-en-1-yl]methyl}piperazin-1-yl)-N-[(4-{[(2R)- 4-(morpholin-4-yl)-1-(phenylsulfanyl)butan- 2-yl]amino}-3-[(trifluoromethyl)sulfonyl]phenyl)sulfonyl]benzamide	3FLV	BCL2_HUMAN	154.305	0.394678
DAPK2_HUMAN	Q9UIK4	4-(4-{[2-(4-chlorophenyl)-5,5-dimethylcyclohex- 1-en-1-yl]methyl}piperazin-1-yl)-N-[(4-{[(2R)- 4-(morpholin-4-yl)-1-(phenylsulfanyl)butan- 2-yl]amino}-3-[(trifluoromethyl)sulfonyl]phenyl)sulfonyl]benzamide	2CKE	BCL2_HUMAN	153.833	0.402482
VPS51_HUMAN	Q9UID3	4-(4-{[2-(4-chlorophenyl)-5,5-dimethylcyclohex- 1-en-1-yl]methyl}piperazin-1-yl)-N-[(4-{[(2R)- 4-(morpholin-4-yl)-1-(phenylsulfanyl)butan- 2-yl]amino}-3-[(trifluoromethyl)sulfonyl]phenyl)sulfonyl]benzamide	4J2C	BCL2_HUMAN	150.172	0.464214
ATG5_HUMAN	Q9H1Y0	4-(4-{[2-(4-chlorophenyl)-5,5-dimethylcyclohex- 1-en-1-yl]methyl}piperazin-1-yl)-N-[(4-{[(2R)- 4-(morpholin-4-yl)-1-(phenylsulfanyl)butan- 2-yl]amino}-3-[(trifluoromethyl)sulfonyl]phenyl)sulfonyl]benzamide	4NAW	BCL2_HUMAN	149.267	0.479696
ATG5_HUMAN	Q9H1Y0	4-(4-{[2-(4-chlorophenyl)-5,5-dimethylcyclohex- 1-en-1-yl]methyl}piperazin-1-yl)-N-[(4-{[(2R)- 4-(morpholin-4-yl)-1-(phenylsulfanyl)butan- 2-yl]amino}-3-[(trifluoromethyl)sulfonyl]phenyl)sulfonyl]benzamide	4GDL	BCL2_HUMAN	148.121	0.499316
AKT1_HUMAN	P31749	4-(4-{[2-(4-chlorophenyl)-5,5-dimethylcyclohex- 1-en-1-yl]methyl}piperazin-1-yl)-N-[(4-{[(2R)- 4-(morpholin-4-yl)-1-(phenylsulfanyl)butan- 2-yl]amino}-3-[(trifluoromethyl)sulfonyl]phenyl)sulfonyl]benzamide	4GV1	BCL2_HUMAN	137.266	0.321531
2B14_HUMAN	P13760	4-(4-{[2-(4-chlorophenyl)-5,5-dimethylcyclohex- 1-en-1-yl]methyl}piperazin-1-yl)-N-[(4-{[(2R)- 4-(morpholin-4-yl)-1-(phenylsulfanyl)butan- 2-yl]amino}-3-[(trifluoromethyl)sulfonyl]phenyl)sulfonyl]benzamide	4MDJ	BCL2_HUMAN	134.528	0.281001
PK3C3_HUMAN	Q8NEB9	4-(4-{[2-(4-chlorophenyl)-5,5-dimethylcyclohex- 1-en-1-yl]methyl}piperazin-1-yl)-N-[(4-{[(2R)- 4-(morpholin-4-yl)-1-(phenylsulfanyl)butan- 2-yl]amino}-3-[(trifluoromethyl)sulfonyl]phenyl)sulfonyl]benzamide	3LS8	BCL2_HUMAN	125.716	0.171077
STK11_HUMAN	Q15831	4-(4-{[2-(4-chlorophenyl)-5,5-dimethylcyclohex- 1-en-1-yl]methyl}piperazin-1-yl)-N-[(4-{[(2R)- 4-(morpholin-4-yl)-1-(phenylsulfanyl)butan- 2-yl]amino}-3-[(trifluoromethyl)sulfonyl]phenyl)sulfonyl]benzamide	2WTK	BCL2_HUMAN	120.316	0.120576
GATA4_HUMAN	P43694	4-(4-{[2-(4-chlorophenyl)-5,5-dimethylcyclohex- 1-en-1-yl]methyl}piperazin-1-yl)-N-[(4-{[(2R)- 4-(morpholin-4-yl)-1-(phenylsulfanyl)butan- 2-yl]amino}-3-[(trifluoromethyl)sulfonyl]phenyl)sulfonyl]benzamide	2M9W	BCL2_HUMAN	103.422	0.0331145
DAPK3_HUMAN	O43293	4-(4-{[2-(4-chlorophenyl)-5,5-dimethylcyclohex- 1-en-1-yl]methyl}piperazin-1-yl)-N-[(4-{[(2R)- 4-(morpholin-4-yl)-1-(phenylsulfanyl)butan- 2-yl]amino}-3-[(trifluoromethyl)sulfonyl]phenyl)sulfonyl]benzamide	1YRP	BCL2_HUMAN	70.9642	0.00157547
CDK5_HUMAN	Q00535	6-(4-methylpiperazin-1-yl)-3-(naphthalen- 2-yl)-4-(pyridin-4-yl)pyridazine	4AU8	MK14_HUMAN	134.071	0.00912351
MK14_HUMAN	Q16539	6-(4-methylpiperazin-1-yl)-3-(naphthalen- 2-yl)-4-(pyridin-4-yl)pyridazine	4L8M	MK14_HUMAN	133.108	0.0107047
NPC1_HUMAN	O15118	6-(4-methylpiperazin-1-yl)-3-(naphthalen- 2-yl)-4-(pyridin-4-yl)pyridazine	3GKJ	MK14_HUMAN	128.688	0.0216069
AKT1_HUMAN	P31749	6-(4-methylpiperazin-1-yl)-3-(naphthalen- 2-yl)-4-(pyridin-4-yl)pyridazine	4GV1	MK14_HUMAN	124.677	0.0389956
MTOR_HUMAN	P42345	6-(4-methylpiperazin-1-yl)-3-(naphthalen- 2-yl)-4-(pyridin-4-yl)pyridazine	4JT6	MK14_HUMAN	120.55	0.0680342
TBK1_HUMAN	Q9UHD2	6-(4-methylpiperazin-1-yl)-3-(naphthalen- 2-yl)-4-(pyridin-4-yl)pyridazine	4EUU	MK14_HUMAN	117.84	0.0951927
MLP3B_HUMAN	Q9GZQ8	6-(4-methylpiperazin-1-yl)-3-(naphthalen- 2-yl)-4-(pyridin-4-yl)pyridazine	3VTW	MK14_HUMAN	113.588	0.153464
RAB1A_HUMAN	P62820	6-(4-methylpiperazin-1-yl)-3-(naphthalen- 2-yl)-4-(pyridin-4-yl)pyridazine	2FOL	MK14_HUMAN	111.848	0.18332
STK11_HUMAN	Q15831	6-(4-methylpiperazin-1-yl)-3-(naphthalen- 2-yl)-4-(pyridin-4-yl)pyridazine	2WTK	MK14_HUMAN	111.759	0.184933
AAKB1_HUMAN	Q9Y478	6-(4-methylpiperazin-1-yl)-3-(naphthalen- 2-yl)-4-(pyridin-4-yl)pyridazine	4CFF	MK14_HUMAN	109.383	0.231629
ATG5_HUMAN	Q9H1Y0	6-(4-methylpiperazin-1-yl)-3-(naphthalen- 2-yl)-4-(pyridin-4-yl)pyridazine	4NAW	MK14_HUMAN	108.827	0.243466
ABL2_HUMAN	P42684	6-(4-methylpiperazin-1-yl)-3-(naphthalen- 2-yl)-4-(pyridin-4-yl)pyridazine	3GVU	MK14_HUMAN	107.43	0.274686
5HT2B_HUMAN	P41595	6-(4-methylpiperazin-1-yl)-3-(naphthalen- 2-yl)-4-(pyridin-4-yl)pyridazine	4IB4	MK14_HUMAN	107.308	0.277487
DAPK2_HUMAN	Q9UIK4	6-(4-methylpiperazin-1-yl)-3-(naphthalen- 2-yl)-4-(pyridin-4-yl)pyridazine	2CKE	MK14_HUMAN	105.823	0.312963
GATA4_HUMAN	P43694	6-(4-methylpiperazin-1-yl)-3-(naphthalen- 2-yl)-4-(pyridin-4-yl)pyridazine	2M9W	MK14_HUMAN	105.715	0.315615
MLP3A_HUMAN	Q9H492	6-(4-methylpiperazin-1-yl)-3-(naphthalen- 2-yl)-4-(pyridin-4-yl)pyridazine	3WAN	MK14_HUMAN	104.626	0.342948
CATD_HUMAN	P07339	6-(4-methylpiperazin-1-yl)-3-(naphthalen- 2-yl)-4-(pyridin-4-yl)pyridazine	4OD9	MK14_HUMAN	104.625	0.342966
VPS51_HUMAN	Q9UID3	6-(4-methylpiperazin-1-yl)-3-(naphthalen- 2-yl)-4-(pyridin-4-yl)pyridazine	4J2C	MK14_HUMAN	102.197	0.406853
LRRK2_HUMAN	Q5S007	6-(4-methylpiperazin-1-yl)-3-(naphthalen- 2-yl)-4-(pyridin-4-yl)pyridazine	2ZEJ	MK14_HUMAN	101.843	0.416449
AAKG1_HUMAN	P54619	6-(4-methylpiperazin-1-yl)-3-(naphthalen- 2-yl)-4-(pyridin-4-yl)pyridazine	2UV7	MK14_HUMAN	98.9635	0.495824
BCL2_HUMAN	P10415	6-(4-methylpiperazin-1-yl)-3-(naphthalen- 2-yl)-4-(pyridin-4-yl)pyridazine	4MAN	MK14_HUMAN	98.8	0.499632
PK3C3_HUMAN	Q8NEB9	6-(4-methylpiperazin-1-yl)-3-(naphthalen- 2-yl)-4-(pyridin-4-yl)pyridazine	3LS8	MK14_HUMAN	98.3726	0.487757
IF16_HUMAN	Q16666	6-(4-methylpiperazin-1-yl)-3-(naphthalen- 2-yl)-4-(pyridin-4-yl)pyridazine	3B6Y	MK14_HUMAN	96.2225	0.428408
DPA1_HUMAN	P20036	6-(4-methylpiperazin-1-yl)-3-(naphthalen- 2-yl)-4-(pyridin-4-yl)pyridazine	3LQZ	MK14_HUMAN	96.1446	0.426281
S100A8_HUMAN	P05109	6-(4-methylpiperazin-1-yl)-3-(naphthalen- 2-yl)-4-(pyridin-4-yl)pyridazine	4GGF	MK14_HUMAN	93.0525	0.344269
SQSTM_HUMAN	Q13501	6-(4-methylpiperazin-1-yl)-3-(naphthalen- 2-yl)-4-(pyridin-4-yl)pyridazine	4MJS	MK14_HUMAN	92.5613	0.331807
GBRL1_HUMAN	Q9H0R8	6-(4-methylpiperazin-1-yl)-3-(naphthalen- 2-yl)-4-(pyridin-4-yl)pyridazine	2R2Q	MK14_HUMAN	91.2147	0.298654
AAKB2_HUMAN	O43741	6-(4-methylpiperazin-1-yl)-3-(naphthalen- 2-yl)-4-(pyridin-4-yl)pyridazine	2V8Q	MK14_HUMAN	80.0511	0.0982343
ATG5_HUMAN	Q9H1Y0	6-(4-methylpiperazin-1-yl)-3-(naphthalen- 2-yl)-4-(pyridin-4-yl)pyridazine	4GDL	MK14_HUMAN	78.9375	0.0859036
ACBD5_HUMAN	Q5T8D3	6-(4-methylpiperazin-1-yl)-3-(naphthalen- 2-yl)-4-(pyridin-4-yl)pyridazine	3FLV	MK14_HUMAN	77.5509	0.0722776
2B14_HUMAN	P13760	6-(4-methylpiperazin-1-yl)-3-(naphthalen- 2-yl)-4-(pyridin-4-yl)pyridazine	4MDJ	MK14_HUMAN	76.939	0.0668405
ATG4A_HUMAN	Q8WYN0	6-(4-methylpiperazin-1-yl)-3-(naphthalen- 2-yl)-4-(pyridin-4-yl)pyridazine	2P82	MK14_HUMAN	76.0823	0.0597876
DAPK3_HUMAN	O43293	6-(4-methylpiperazin-1-yl)-3-(naphthalen- 2-yl)-4-(pyridin-4-yl)pyridazine	1YRP	MK14_HUMAN	75.0884	0.052379
SPT5H_HUMAN	O00267	6-(4-methylpiperazin-1-yl)-3-(naphthalen- 2-yl)-4-(pyridin-4-yl)pyridazine	4L1U	MK14_HUMAN	58.3339	0.00369325
TIGAR_HUMAN	Q9NQ88	6-(4-methylpiperazin-1-yl)-3-(naphthalen- 2-yl)-4-(pyridin-4-yl)pyridazine	3DCY	MK14_HUMAN	57.5337	0.00319828
TAU_HUMAN	P10636	6-(4-methylpiperazin-1-yl)-3-(naphthalen- 2-yl)-4-(pyridin-4-yl)pyridazine	4GLR	MK14_HUMAN	57.5233	0.00319227
ABL1_HUMAN	P00519	AXITINIB	4WA9	ABL1_HUMAN	143.796	0.0193729
STK11_HUMAN	Q15831	AXITINIB	2WTK	ABL1_HUMAN	138.427	0.037542
NPC1_HUMAN	O15118	AXITINIB	3GKJ	ABL1_HUMAN	137.47	0.0419806
MTOR_HUMAN	P42345	AXITINIB	4JT6	ABL1_HUMAN	134.777	0.0569154
RAB1A_HUMAN	P62820	AXITINIB	2FOL	ABL1_HUMAN	130.621	0.0882552
AKT1_HUMAN	P31749	AXITINIB	4GV1	ABL1_HUMAN	129.652	0.0972244
ABL2_HUMAN	P42684	AXITINIB	3GVU	ABL1_HUMAN	128.447	0.109315
PK3C3_HUMAN	Q8NEB9	AXITINIB	3LS8	ABL1_HUMAN	125.314	0.145977
ATG5_HUMAN	Q9H1Y0	AXITINIB	4NAW	ABL1_HUMAN	122.751	0.181801
CDK5_HUMAN	Q00535	AXITINIB	4AU8	ABL1_HUMAN	122.129	0.191291
MLP3B_HUMAN	Q9GZQ8	AXITINIB	3VTW	ABL1_HUMAN	120.137	0.223792
TBK1_HUMAN	Q9UHD2	AXITINIB	4EUU	ABL1_HUMAN	118.403	0.254571
AAKB1_HUMAN	Q9Y478	AXITINIB	4CFF	ABL1_HUMAN	118.195	0.258421
DAPK2_HUMAN	Q9UIK4	AXITINIB	2CKE	ABL1_HUMAN	116.879	0.283439
5HT2B_HUMAN	P41595	AXITINIB	4IB4	ABL1_HUMAN	113.864	0.344954
CATD_HUMAN	P07339	AXITINIB	4OD9	ABL1_HUMAN	109.862	0.433394
VPS51_HUMAN	Q9UID3	AXITINIB	4J2C	ABL1_HUMAN	108.333	0.468431
2B14_HUMAN	P13760	AXITINIB	4MDJ	ABL1_HUMAN	108.129	0.473118
LRRK2_HUMAN	Q5S007	AXITINIB	2ZEJ	ABL1_HUMAN	107.868	0.479128
BCL2_HUMAN	P10415	AXITINIB	4MAN	ABL1_HUMAN	107.52	0.487175
IF16_HUMAN	Q16666	AXITINIB	3B6Y	ABL1_HUMAN	107.317	0.491855
MLP3A_HUMAN	Q9H492	AXITINIB	3WAN	ABL1_HUMAN	101.849	0.383631
DPA1_HUMAN	P20036	AXITINIB	3LQZ	ABL1_HUMAN	101.826	0.383113
GATA4_HUMAN	P43694	AXITINIB	2M9W	ABL1_HUMAN	101.654	0.379336
SQSTM_HUMAN	Q13501	AXITINIB	4MJS	ABL1_HUMAN	98.9304	0.321179
DAPK3_HUMAN	O43293	AXITINIB	1YRP	ABL1_HUMAN	94.437	0.234982
ACBD5_HUMAN	Q5T8D3	AXITINIB	3FLV	ABL1_HUMAN	93.2635	0.214868
ATG4A_HUMAN	Q8WYN0	AXITINIB	2P82	ABL1_HUMAN	91.3009	0.183657
S100A8_HUMAN	P05109	AXITINIB	4GGF	ABL1_HUMAN	91.2715	0.183213
AAKG1_HUMAN	P54619	AXITINIB	2UV7	ABL1_HUMAN	87.4686	0.131673
TIGAR_HUMAN	Q9NQ88	AXITINIB	3DCY	ABL1_HUMAN	87.1401	0.127765
GBRL1_HUMAN	Q9H0R8	AXITINIB	2R2Q	ABL1_HUMAN	81.6905	0.0747474
SPT5H_HUMAN	O00267	AXITINIB	4L1U	ABL1_HUMAN	76.4474	0.0419261
ATG5_HUMAN	Q9H1Y0	AXITINIB	4GDL	ABL1_HUMAN	66.2051	0.0115351
MLP3B_HUMAN	Q9GZQ8	AXITINIB	3X0W	ABL1_HUMAN	20.3771	6.92e-06
MK14_HUMAN	Q16539	B-OCTYLGLUCOSIDE	4L8M	MK14_HUMAN	208.073	0.000184426
AKT1_HUMAN	P31749	B-OCTYLGLUCOSIDE	4GV1	MK14_HUMAN	174.306	0.0443773
ABL2_HUMAN	P42684	B-OCTYLGLUCOSIDE	3GVU	MK14_HUMAN	174.256	0.0446701
TBK1_HUMAN	Q9UHD2	B-OCTYLGLUCOSIDE	4EUU	MK14_HUMAN	173.384	0.0499318
NPC1_HUMAN	O15118	B-OCTYLGLUCOSIDE	3GKJ	MK14_HUMAN	170.432	0.0717053
CDK5_HUMAN	Q00535	B-OCTYLGLUCOSIDE	4AU8	MK14_HUMAN	168.928	0.0854379
STK11_HUMAN	Q15831	B-OCTYLGLUCOSIDE	2WTK	MK14_HUMAN	168.51	0.0896086
IF16_HUMAN	Q16666	B-OCTYLGLUCOSIDE	3B6Y	MK14_HUMAN	160.55	0.201225
5HT2B_HUMAN	P41595	B-OCTYLGLUCOSIDE	4IB4	MK14_HUMAN	159.739	0.216212
BCL2_HUMAN	P10415	B-OCTYLGLUCOSIDE	4MAN	MK14_HUMAN	156.634	0.279543
MLP3B_HUMAN	Q9GZQ8	B-OCTYLGLUCOSIDE	3VTW	MK14_HUMAN	154.071	0.338158
RAB1A_HUMAN	P62820	B-OCTYLGLUCOSIDE	2FOL	MK14_HUMAN	152.821	0.368421
DAPK2_HUMAN	Q9UIK4	B-OCTYLGLUCOSIDE	2CKE	MK14_HUMAN	152.6	0.373883
MTOR_HUMAN	P42345	B-OCTYLGLUCOSIDE	4JT6	MK14_HUMAN	152.173	0.384474
VPS51_HUMAN	Q9UID3	B-OCTYLGLUCOSIDE	4J2C	MK14_HUMAN	149.313	0.457455
CATD_HUMAN	P07339	B-OCTYLGLUCOSIDE	4OD9	MK14_HUMAN	147.783	0.49729
MLP3A_HUMAN	Q9H492	B-OCTYLGLUCOSIDE	3WAN	MK14_HUMAN	145.336	0.439108
PK3C3_HUMAN	Q8NEB9	B-OCTYLGLUCOSIDE	3LS8	MK14_HUMAN	145.298	0.438113
GATA4_HUMAN	P43694	B-OCTYLGLUCOSIDE	2M9W	MK14_HUMAN	143.371	0.389122
DPA1_HUMAN	P20036	B-OCTYLGLUCOSIDE	3LQZ	MK14_HUMAN	142.629	0.370676
AAKB1_HUMAN	Q9Y478	B-OCTYLGLUCOSIDE	4CFF	MK14_HUMAN	137.581	0.255176
2B14_HUMAN	P13760	B-OCTYLGLUCOSIDE	4MDJ	MK14_HUMAN	136.381	0.230896
DAPK3_HUMAN	O43293	B-OCTYLGLUCOSIDE	1YRP	MK14_HUMAN	135.886	0.221299
AAKB2_HUMAN	O43741	B-OCTYLGLUCOSIDE	2V8Q	MK14_HUMAN	135.644	0.216683
AAKG1_HUMAN	P54619	B-OCTYLGLUCOSIDE	2UV7	MK14_HUMAN	135.379	0.2117
ATG5_HUMAN	Q9H1Y0	B-OCTYLGLUCOSIDE	4NAW	MK14_HUMAN	134.144	0.189432
ATG5_HUMAN	Q9H1Y0	B-OCTYLGLUCOSIDE	4GDL	MK14_HUMAN	127.808	0.0997603
GBRL1_HUMAN	Q9H0R8	B-OCTYLGLUCOSIDE	2R2Q	MK14_HUMAN	123.512	0.0604668
LRRK2_HUMAN	Q5S007	B-OCTYLGLUCOSIDE	2ZEJ	MK14_HUMAN	117.997	0.0295695
ACBD5_HUMAN	Q5T8D3	B-OCTYLGLUCOSIDE	3FLV	MK14_HUMAN	115.151	0.0198444
S100A8_HUMAN	P05109	B-OCTYLGLUCOSIDE	4GGF	MK14_HUMAN	114.314	0.0175865
SPT5H_HUMAN	O00267	B-OCTYLGLUCOSIDE	4L1U	MK14_HUMAN	111.732	0.0119947
CDK5_HUMAN	Q00535	N-[1-(4-fluorophenyl)cyclopropyl]-4-[(trans- 4-hydroxycyclohexyl)amino]imidazo[1,2-a]quinoxaline- 8-carboxamide	4AU8	MK08_HUMAN	156.753	0.0768806
AKT1_HUMAN	P31749	N-[1-(4-fluorophenyl)cyclopropyl]-4-[(trans- 4-hydroxycyclohexyl)amino]imidazo[1,2-a]quinoxaline- 8-carboxamide	4GV1	MK08_HUMAN	156.667	0.0775649
MK08_HUMAN	P45983	N-[1-(4-fluorophenyl)cyclopropyl]-4-[(trans- 4-hydroxycyclohexyl)amino]imidazo[1,2-a]quinoxaline- 8-carboxamide	4L7F	MK08_HUMAN	155.685	0.0857623
RAB1A_HUMAN	P62820	N-[1-(4-fluorophenyl)cyclopropyl]-4-[(trans- 4-hydroxycyclohexyl)amino]imidazo[1,2-a]quinoxaline- 8-carboxamide	2FOL	MK08_HUMAN	154.471	0.096823
ABL2_HUMAN	P42684	N-[1-(4-fluorophenyl)cyclopropyl]-4-[(trans- 4-hydroxycyclohexyl)amino]imidazo[1,2-a]quinoxaline- 8-carboxamide	3GVU	MK08_HUMAN	153.695	0.10445
5HT2B_HUMAN	P41595	N-[1-(4-fluorophenyl)cyclopropyl]-4-[(trans- 4-hydroxycyclohexyl)amino]imidazo[1,2-a]quinoxaline- 8-carboxamide	4IB4	MK08_HUMAN	153.62	0.105209
ATG5_HUMAN	Q9H1Y0	N-[1-(4-fluorophenyl)cyclopropyl]-4-[(trans- 4-hydroxycyclohexyl)amino]imidazo[1,2-a]quinoxaline- 8-carboxamide	4NAW	MK08_HUMAN	151.201	0.132032
STK11_HUMAN	Q15831	N-[1-(4-fluorophenyl)cyclopropyl]-4-[(trans- 4-hydroxycyclohexyl)amino]imidazo[1,2-a]quinoxaline- 8-carboxamide	2WTK	MK08_HUMAN	145.047	0.221333
MLP3B_HUMAN	Q9GZQ8	N-[1-(4-fluorophenyl)cyclopropyl]-4-[(trans- 4-hydroxycyclohexyl)amino]imidazo[1,2-a]quinoxaline- 8-carboxamide	3VTW	MK08_HUMAN	143.412	0.250116
2B14_HUMAN	P13760	N-[1-(4-fluorophenyl)cyclopropyl]-4-[(trans- 4-hydroxycyclohexyl)amino]imidazo[1,2-a]quinoxaline- 8-carboxamide	4MDJ	MK08_HUMAN	140.961	0.296918
TBK1_HUMAN	Q9UHD2	N-[1-(4-fluorophenyl)cyclopropyl]-4-[(trans- 4-hydroxycyclohexyl)amino]imidazo[1,2-a]quinoxaline- 8-carboxamide	4EUU	MK08_HUMAN	138.288	0.352282
MTOR_HUMAN	P42345	N-[1-(4-fluorophenyl)cyclopropyl]-4-[(trans- 4-hydroxycyclohexyl)amino]imidazo[1,2-a]quinoxaline- 8-carboxamide	4JT6	MK08_HUMAN	138.209	0.353978
GATA4_HUMAN	P43694	N-[1-(4-fluorophenyl)cyclopropyl]-4-[(trans- 4-hydroxycyclohexyl)amino]imidazo[1,2-a]quinoxaline- 8-carboxamide	2M9W	MK08_HUMAN	137.996	0.358555
S100A8_HUMAN	P05109	N-[1-(4-fluorophenyl)cyclopropyl]-4-[(trans- 4-hydroxycyclohexyl)amino]imidazo[1,2-a]quinoxaline- 8-carboxamide	4GGF	MK08_HUMAN	137.253	0.374715
CATD_HUMAN	P07339	N-[1-(4-fluorophenyl)cyclopropyl]-4-[(trans- 4-hydroxycyclohexyl)amino]imidazo[1,2-a]quinoxaline- 8-carboxamide	4OD9	MK08_HUMAN	137.152	0.37694
IF16_HUMAN	Q16666	N-[1-(4-fluorophenyl)cyclopropyl]-4-[(trans- 4-hydroxycyclohexyl)amino]imidazo[1,2-a]quinoxaline- 8-carboxamide	3B6Y	MK08_HUMAN	136.114	0.399951
PK3C3_HUMAN	Q8NEB9	N-[1-(4-fluorophenyl)cyclopropyl]-4-[(trans- 4-hydroxycyclohexyl)amino]imidazo[1,2-a]quinoxaline- 8-carboxamide	3LS8	MK08_HUMAN	134.748	0.43076
MLP3A_HUMAN	Q9H492	N-[1-(4-fluorophenyl)cyclopropyl]-4-[(trans- 4-hydroxycyclohexyl)amino]imidazo[1,2-a]quinoxaline- 8-carboxamide	3WAN	MK08_HUMAN	133.414	0.461294
AAKB1_HUMAN	Q9Y478	N-[1-(4-fluorophenyl)cyclopropyl]-4-[(trans- 4-hydroxycyclohexyl)amino]imidazo[1,2-a]quinoxaline- 8-carboxamide	4CFF	MK08_HUMAN	132.813	0.47516
LRRK2_HUMAN	Q5S007	N-[1-(4-fluorophenyl)cyclopropyl]-4-[(trans- 4-hydroxycyclohexyl)amino]imidazo[1,2-a]quinoxaline- 8-carboxamide	2ZEJ	MK08_HUMAN	132.577	0.480594
DAPK2_HUMAN	Q9UIK4	N-[1-(4-fluorophenyl)cyclopropyl]-4-[(trans- 4-hydroxycyclohexyl)amino]imidazo[1,2-a]quinoxaline- 8-carboxamide	2CKE	MK08_HUMAN	130.034	0.460682
VPS51_HUMAN	Q9UID3	N-[1-(4-fluorophenyl)cyclopropyl]-4-[(trans- 4-hydroxycyclohexyl)amino]imidazo[1,2-a]quinoxaline- 8-carboxamide	4J2C	MK08_HUMAN	128.7	0.430153
BCL2_HUMAN	P10415	N-[1-(4-fluorophenyl)cyclopropyl]-4-[(trans- 4-hydroxycyclohexyl)amino]imidazo[1,2-a]quinoxaline- 8-carboxamide	4MAN	MK08_HUMAN	123.762	0.322246
DPA1_HUMAN	P20036	N-[1-(4-fluorophenyl)cyclopropyl]-4-[(trans- 4-hydroxycyclohexyl)amino]imidazo[1,2-a]quinoxaline- 8-carboxamide	3LQZ	MK08_HUMAN	116.76	0.194103
AAKG1_HUMAN	P54619	N-[1-(4-fluorophenyl)cyclopropyl]-4-[(trans- 4-hydroxycyclohexyl)amino]imidazo[1,2-a]quinoxaline- 8-carboxamide	2UV7	MK08_HUMAN	113.769	0.150921
ATG5_HUMAN	Q9H1Y0	N-[1-(4-fluorophenyl)cyclopropyl]-4-[(trans- 4-hydroxycyclohexyl)amino]imidazo[1,2-a]quinoxaline- 8-carboxamide	4GDL	MK08_HUMAN	109.138	0.0981111
ACBD5_HUMAN	Q5T8D3	N-[1-(4-fluorophenyl)cyclopropyl]-4-[(trans- 4-hydroxycyclohexyl)amino]imidazo[1,2-a]quinoxaline- 8-carboxamide	3FLV	MK08_HUMAN	107.396	0.0823963
GBRL1_HUMAN	Q9H0R8	N-[1-(4-fluorophenyl)cyclopropyl]-4-[(trans- 4-hydroxycyclohexyl)amino]imidazo[1,2-a]quinoxaline- 8-carboxamide	2R2Q	MK08_HUMAN	104.875	0.0632502
DAPK3_HUMAN	O43293	N-[1-(4-fluorophenyl)cyclopropyl]-4-[(trans- 4-hydroxycyclohexyl)amino]imidazo[1,2-a]quinoxaline- 8-carboxamide	1YRP	MK08_HUMAN	104.423	0.0602355
SPT5H_HUMAN	O00267	N-[1-(4-fluorophenyl)cyclopropyl]-4-[(trans- 4-hydroxycyclohexyl)amino]imidazo[1,2-a]quinoxaline- 8-carboxamide	4L1U	MK08_HUMAN	97.7532	0.0278944
MLP3B_HUMAN	Q9GZQ8	N-[1-(4-fluorophenyl)cyclopropyl]-4-[(trans- 4-hydroxycyclohexyl)amino]imidazo[1,2-a]quinoxaline- 8-carboxamide	3X0W	MK08_HUMAN	43.1035	5.94e-06
SIR1_HUMAN	Q96EB6	N~2~-(1H-benzimidazol-6-yl)-N~4~-(5-cyclobutyl-1H-pyrazol-3-yl)quinazoline-2,4-diamine	4I5I	ULK1_HUMAN	161.525	0.00516202
ULK1_HUMAN	O75385	N~2~-(1H-benzimidazol-6-yl)-N~4~-(5-cyclobutyl-1H-pyrazol-3-yl)quinazoline-2,4-diamine	4WNP	ULK1_HUMAN	159.869	0.00695989
SQSTM_HUMAN	Q13501	N~2~-(1H-benzimidazol-6-yl)-N~4~-(5-cyclobutyl-1H-pyrazol-3-yl)quinazoline-2,4-diamine	4MJS	ULK1_HUMAN	144.066	0.0806438
ABL2_HUMAN	P42684	N~2~-(1H-benzimidazol-6-yl)-N~4~-(5-cyclobutyl-1H-pyrazol-3-yl)quinazoline-2,4-diamine	3GVU	ULK1_HUMAN	143.798	0.0834681
MTOR_HUMAN	P42345	N~2~-(1H-benzimidazol-6-yl)-N~4~-(5-cyclobutyl-1H-pyrazol-3-yl)quinazoline-2,4-diamine	4JT6	ULK1_HUMAN	143.418	0.0876037
AKT1_HUMAN	P31749	N~2~-(1H-benzimidazol-6-yl)-N~4~-(5-cyclobutyl-1H-pyrazol-3-yl)quinazoline-2,4-diamine	4GV1	ULK1_HUMAN	141.375	0.112656
MLP3B_HUMAN	Q9GZQ8	N~2~-(1H-benzimidazol-6-yl)-N~4~-(5-cyclobutyl-1H-pyrazol-3-yl)quinazoline-2,4-diamine	3VTW	ULK1_HUMAN	140.962	0.118304
NPC1_HUMAN	O15118	N~2~-(1H-benzimidazol-6-yl)-N~4~-(5-cyclobutyl-1H-pyrazol-3-yl)quinazoline-2,4-diamine	3GKJ	ULK1_HUMAN	139.849	0.134576
STK11_HUMAN	Q15831	N~2~-(1H-benzimidazol-6-yl)-N~4~-(5-cyclobutyl-1H-pyrazol-3-yl)quinazoline-2,4-diamine	2WTK	ULK1_HUMAN	137.923	0.166387
TBK1_HUMAN	Q9UHD2	N~2~-(1H-benzimidazol-6-yl)-N~4~-(5-cyclobutyl-1H-pyrazol-3-yl)quinazoline-2,4-diamine	4EUU	ULK1_HUMAN	134.159	0.242032
RAB1A_HUMAN	P62820	N~2~-(1H-benzimidazol-6-yl)-N~4~-(5-cyclobutyl-1H-pyrazol-3-yl)quinazoline-2,4-diamine	2FOL	ULK1_HUMAN	133.663	0.253291
ATG5_HUMAN	Q9H1Y0	N~2~-(1H-benzimidazol-6-yl)-N~4~-(5-cyclobutyl-1H-pyrazol-3-yl)quinazoline-2,4-diamine	4NAW	ULK1_HUMAN	133.054	0.267489
IF16_HUMAN	Q16666	N~2~-(1H-benzimidazol-6-yl)-N~4~-(5-cyclobutyl-1H-pyrazol-3-yl)quinazoline-2,4-diamine	3B6Y	ULK1_HUMAN	133.011	0.268497
5HT2B_HUMAN	P41595	N~2~-(1H-benzimidazol-6-yl)-N~4~-(5-cyclobutyl-1H-pyrazol-3-yl)quinazoline-2,4-diamine	4IB4	ULK1_HUMAN	130.428	0.333116
PK3C3_HUMAN	Q8NEB9	N~2~-(1H-benzimidazol-6-yl)-N~4~-(5-cyclobutyl-1H-pyrazol-3-yl)quinazoline-2,4-diamine	3LS8	ULK1_HUMAN	129.885	0.347496
DAPK2_HUMAN	Q9UIK4	N~2~-(1H-benzimidazol-6-yl)-N~4~-(5-cyclobutyl-1H-pyrazol-3-yl)quinazoline-2,4-diamine	2CKE	ULK1_HUMAN	129.701	0.35242
VPS51_HUMAN	Q9UID3	N~2~-(1H-benzimidazol-6-yl)-N~4~-(5-cyclobutyl-1H-pyrazol-3-yl)quinazoline-2,4-diamine	4J2C	ULK1_HUMAN	129.368	0.361376
LRRK2_HUMAN	Q5S007	N~2~-(1H-benzimidazol-6-yl)-N~4~-(5-cyclobutyl-1H-pyrazol-3-yl)quinazoline-2,4-diamine	2ZEJ	ULK1_HUMAN	127.267	0.419648
AAKB1_HUMAN	Q9Y478	N~2~-(1H-benzimidazol-6-yl)-N~4~-(5-cyclobutyl-1H-pyrazol-3-yl)quinazoline-2,4-diamine	4CFF	ULK1_HUMAN	126.807	0.432698
AAKB2_HUMAN	O43741	N~2~-(1H-benzimidazol-6-yl)-N~4~-(5-cyclobutyl-1H-pyrazol-3-yl)quinazoline-2,4-diamine	2V8Q	ULK1_HUMAN	125.531	0.469257
CATD_HUMAN	P07339	N~2~-(1H-benzimidazol-6-yl)-N~4~-(5-cyclobutyl-1H-pyrazol-3-yl)quinazoline-2,4-diamine	4OD9	ULK1_HUMAN	125.1	0.481702
MLP3A_HUMAN	Q9H492	N~2~-(1H-benzimidazol-6-yl)-N~4~-(5-cyclobutyl-1H-pyrazol-3-yl)quinazoline-2,4-diamine	3WAN	ULK1_HUMAN	125.084	0.48215
GATA4_HUMAN	P43694	N~2~-(1H-benzimidazol-6-yl)-N~4~-(5-cyclobutyl-1H-pyrazol-3-yl)quinazoline-2,4-diamine	2M9W	ULK1_HUMAN	123.827	0.481529
GBRL1_HUMAN	Q9H0R8	N~2~-(1H-benzimidazol-6-yl)-N~4~-(5-cyclobutyl-1H-pyrazol-3-yl)quinazoline-2,4-diamine	2R2Q	ULK1_HUMAN	123.441	0.470381
BCL2_HUMAN	P10415	N~2~-(1H-benzimidazol-6-yl)-N~4~-(5-cyclobutyl-1H-pyrazol-3-yl)quinazoline-2,4-diamine	4MAN	ULK1_HUMAN	121.335	0.410315
AAKG1_HUMAN	P54619	N~2~-(1H-benzimidazol-6-yl)-N~4~-(5-cyclobutyl-1H-pyrazol-3-yl)quinazoline-2,4-diamine	2UV7	ULK1_HUMAN	119.996	0.373112
ACBD5_HUMAN	Q5T8D3	N~2~-(1H-benzimidazol-6-yl)-N~4~-(5-cyclobutyl-1H-pyrazol-3-yl)quinazoline-2,4-diamine	3FLV	ULK1_HUMAN	114.759	0.241705
ATG4A_HUMAN	Q8WYN0	N~2~-(1H-benzimidazol-6-yl)-N~4~-(5-cyclobutyl-1H-pyrazol-3-yl)quinazoline-2,4-diamine	2P82	ULK1_HUMAN	114.602	0.238197
DPA1_HUMAN	P20036	N~2~-(1H-benzimidazol-6-yl)-N~4~-(5-cyclobutyl-1H-pyrazol-3-yl)quinazoline-2,4-diamine	3LQZ	ULK1_HUMAN	113.755	0.219835
S100A8_HUMAN	P05109	N~2~-(1H-benzimidazol-6-yl)-N~4~-(5-cyclobutyl-1H-pyrazol-3-yl)quinazoline-2,4-diamine	4GGF	ULK1_HUMAN	113.471	0.213871
2B14_HUMAN	P13760	N~2~-(1H-benzimidazol-6-yl)-N~4~-(5-cyclobutyl-1H-pyrazol-3-yl)quinazoline-2,4-diamine	4MDJ	ULK1_HUMAN	112.831	0.200783
TIGAR_HUMAN	Q9NQ88	N~2~-(1H-benzimidazol-6-yl)-N~4~-(5-cyclobutyl-1H-pyrazol-3-yl)quinazoline-2,4-diamine	3DCY	ULK1_HUMAN	106.01	0.0932373
ATG5_HUMAN	Q9H1Y0	N~2~-(1H-benzimidazol-6-yl)-N~4~-(5-cyclobutyl-1H-pyrazol-3-yl)quinazoline-2,4-diamine	4GDL	ULK1_HUMAN	100.936	0.047256
DAPK3_HUMAN	O43293	N~2~-(1H-benzimidazol-6-yl)-N~4~-(5-cyclobutyl-1H-pyrazol-3-yl)quinazoline-2,4-diamine	1YRP	ULK1_HUMAN	99.153	0.0364444
SPT5H_HUMAN	O00267	N~2~-(1H-benzimidazol-6-yl)-N~4~-(5-cyclobutyl-1H-pyrazol-3-yl)quinazoline-2,4-diamine	4L1U	ULK1_HUMAN	96.5068	0.0243159
MLP3B_HUMAN	Q9GZQ8	N~2~-(1H-benzimidazol-6-yl)-N~4~-(5-cyclobutyl-1H-pyrazol-3-yl)quinazoline-2,4-diamine	3X0W	ULK1_HUMAN	81.4156	0.00165851
ZC12A_HUMAN	Q5D1E8	N~2~-(1H-benzimidazol-6-yl)-N~4~-(5-cyclobutyl-1H-pyrazol-3-yl)quinazoline-2,4-diamine	3V34	ULK1_HUMAN	67.3771	8.98e-05
AAPK1_HUMAN	O43741	STAUROSPORINE	4REW	AAPK1_HUMAN	163.65	0.00215085
AAKB1_HUMAN	Q9Y478	STAUROSPORINE	4CFF	AAPK1_HUMAN	144.791	0.0361895
AKT1_HUMAN	P31749	STAUROSPORINE	4GV1	AAPK1_HUMAN	143.301	0.0437767
MTOR_HUMAN	P42345	STAUROSPORINE	4JT6	AAPK1_HUMAN	139.123	0.0724561
SQSTM_HUMAN	Q13501	STAUROSPORINE	4MJS	AAPK1_HUMAN	138.627	0.0766864
TBK1_HUMAN	Q9UHD2	STAUROSPORINE	4EUU	AAPK1_HUMAN	135.53	0.107701
DAPK2_HUMAN	Q9UIK4	STAUROSPORINE	2CKE	AAPK1_HUMAN	132.355	0.148438
STK11_HUMAN	Q15831	STAUROSPORINE	2WTK	AAPK1_HUMAN	131.761	0.157128
ATG5_HUMAN	Q9H1Y0	STAUROSPORINE	4NAW	AAPK1_HUMAN	130.221	0.181252
CATD_HUMAN	P07339	STAUROSPORINE	4OD9	AAPK1_HUMAN	127.544	0.228644
PK3C3_HUMAN	Q8NEB9	STAUROSPORINE	3LS8	AAPK1_HUMAN	126.387	0.251193
NPC1_HUMAN	O15118	STAUROSPORINE	3GKJ	AAPK1_HUMAN	125.824	0.262592
RAB1A_HUMAN	P62820	STAUROSPORINE	2FOL	AAPK1_HUMAN	125.375	0.271878
5HT2B_HUMAN	P41595	STAUROSPORINE	4IB4	AAPK1_HUMAN	123.896	0.303649
GATA4_HUMAN	P43694	STAUROSPORINE	2M9W	AAPK1_HUMAN	123.749	0.306889
IF16_HUMAN	Q16666	STAUROSPORINE	3B6Y	AAPK1_HUMAN	123.537	0.311608
DPA1_HUMAN	P20036	STAUROSPORINE	3LQZ	AAPK1_HUMAN	122.162	0.34296
2B14_HUMAN	P13760	STAUROSPORINE	4MDJ	AAPK1_HUMAN	120.042	0.393479
ATG4A_HUMAN	Q8WYN0	STAUROSPORINE	2P82	AAPK1_HUMAN	112.143	0.40877
TIGAR_HUMAN	Q9NQ88	STAUROSPORINE	3DCY	AAPK1_HUMAN	111.837	0.401254
ABL2_HUMAN	P42684	STAUROSPORINE	3GVU	AAPK1_HUMAN	109.861	0.353756
VPS51_HUMAN	Q9UID3	STAUROSPORINE	4J2C	AAPK1_HUMAN	109.023	0.334246
MLP3B_HUMAN	Q9GZQ8	STAUROSPORINE	3VTW	AAPK1_HUMAN	106.918	0.287379
S100A8_HUMAN	P05109	STAUROSPORINE	4GGF	AAPK1_HUMAN	106.02	0.268426
BCL2_HUMAN	P10415	STAUROSPORINE	4MAN	AAPK1_HUMAN	104.876	0.245271
AAKG1_HUMAN	P54619	STAUROSPORINE	2UV7	AAPK1_HUMAN	104.048	0.229227
MLP3A_HUMAN	Q9H492	STAUROSPORINE	3WAN	AAPK1_HUMAN	101.032	0.176239
GBRL1_HUMAN	Q9H0R8	STAUROSPORINE	2R2Q	AAPK1_HUMAN	100.321	0.165022
LRRK2_HUMAN	Q5S007	STAUROSPORINE	2ZEJ	AAPK1_HUMAN	94.2725	0.0890941
ACBD5_HUMAN	Q5T8D3	STAUROSPORINE	3FLV	AAPK1_HUMAN	92.6143	0.0739358
SPT5H_HUMAN	O00267	STAUROSPORINE	4L1U	AAPK1_HUMAN	86.4362	0.0346529
DAPK3_HUMAN	O43293	STAUROSPORINE	1YRP	AAPK1_HUMAN	86.0862	0.033102
CDK5_HUMAN	Q00535	STAUROSPORINE	4AU8	AAPK1_HUMAN	80.0393	0.0143503
MLP3B_HUMAN	Q9GZQ8	STAUROSPORINE	3X0W	AAPK1_HUMAN	53.1357	0.000159945
ATG5_HUMAN	Q9H1Y0	tridecanethial	4GDL	SIR2_HUMAN	158.63	0.0625929
MK14_HUMAN	Q16539	tridecanethial	4R8M	SIR2_HUMAN	158.174	0.0662069
AKT1_HUMAN	P31749	tridecanethial	4GV1	SIR2_HUMAN	156.685	0.0791931
STK11_HUMAN	Q15831	tridecanethial	2WTK	SIR2_HUMAN	156.252	0.083321
MLP3B_HUMAN	Q9GZQ8	tridecanethial	3VTW	SIR2_HUMAN	156.165	0.0841732
CATD_HUMAN	P07339	tridecanethial	4OD9	SIR2_HUMAN	154.79	0.0985239
ATG5_HUMAN	Q9H1Y0	tridecanethial	4NAW	SIR2_HUMAN	152.826	0.122185
RAB1A_HUMAN	P62820	tridecanethial	2FOL	SIR2_HUMAN	152.032	0.132849
5HT2B_HUMAN	P41595	tridecanethial	4IB4	SIR2_HUMAN	151.095	0.146271
TBK1_HUMAN	Q9UHD2	tridecanethial	4EUU	SIR2_HUMAN	149.665	0.168554
BCL2_HUMAN	P10415	tridecanethial	4MAN	SIR2_HUMAN	149.136	0.177343
MTOR_HUMAN	P42345	tridecanethial	4JT6	SIR2_HUMAN	148.165	0.194252
AAKB1_HUMAN	Q9Y478	tridecanethial	4CFF	SIR2_HUMAN	145.348	0.248837
GBRL1_HUMAN	Q9H0R8	tridecanethial	2R2Q	SIR2_HUMAN	144.277	0.271656
GATA4_HUMAN	P43694	tridecanethial	2M9W	SIR2_HUMAN	141.863	0.326751
DAPK2_HUMAN	Q9UIK4	tridecanethial	2CKE	SIR2_HUMAN	140.716	0.354525
DPA1_HUMAN	P20036	tridecanethial	3LQZ	SIR2_HUMAN	137.409	0.438665
PK3C3_HUMAN	Q8NEB9	tridecanethial	3LS8	SIR2_HUMAN	136.689	0.457525
VPS51_HUMAN	Q9UID3	tridecanethial	4J2C	SIR2_HUMAN	135.596	0.486321
AAKG1_HUMAN	P54619	tridecanethial	2UV7	SIR2_HUMAN	135.038	0.498931
SQSTM_HUMAN	Q13501	tridecanethial	4MJS	SIR2_HUMAN	134.754	0.491411
LRRK2_HUMAN	Q5S007	tridecanethial	2ZEJ	SIR2_HUMAN	134.719	0.490497
IF16_HUMAN	Q16666	tridecanethial	3B6Y	SIR2_HUMAN	134.411	0.482349
ABL2_HUMAN	P42684	tridecanethial	3GVU	SIR2_HUMAN	128.257	0.325874
AAKB2_HUMAN	O43741	tridecanethial	2V8Q	SIR2_HUMAN	125.587	0.265305
2B14_HUMAN	P13760	tridecanethial	4MDJ	SIR2_HUMAN	125.526	0.263987
CDK5_HUMAN	Q00535	tridecanethial	4AU8	SIR2_HUMAN	123.85	0.229345
DAPK3_HUMAN	O43293	tridecanethial	1YRP	SIR2_HUMAN	122.294	0.199714
S100A8_HUMAN	P05109	tridecanethial	4GGF	SIR2_HUMAN	119.997	0.160583
SPT5H_HUMAN	O00267	tridecanethial	4L1U	SIR2_HUMAN	118.547	0.138784
ACBD5_HUMAN	Q5T8D3	tridecanethial	3FLV	SIR2_HUMAN	116.766	0.114977
MLP3B_HUMAN	Q9GZQ8	tridecanethial	3X0W	SIR2_HUMAN	93.9682	0.0048079
ATG4A_HUMAN	Q8WYN0	tridecanethial	2P82	SIR2_HUMAN	78.3612	0.000297645
ZC12A_HUMAN	Q5D1E8	tridecanethial	3V34	SIR2_HUMAN	75.0863	0.000159798
